# Supplementary material for: Behavioral and Gene Expression Analysis of Stxbp6-Knockout Mice
Source: Brain Sci. 2021 Mar 29;11(4):436. doi: 10.3390/brainsci11040436 (PMC8066043; doi:10.3390/brainsci11040436)
Supplement: Supplementary file 1 [file brainsci-11-00436-s001.zip]

Archive with 10 entries (10 files):
- FigureS1.pdf
- FigureS4.pdf
- Figure_S2.png
- Figure_S3_qrtpcr.png
- Figure_S5_deg_heatmap.png
- Table_S4_deg.xls
- Table_S5_top10.xls
- Table_S6_GO.xls
- Table_S7_KEGG.xls
- brainsci-1122874_supplementary.docx
