# Supplementary material for: Behavioral and Gene Expression Analysis of Stxbp6-Knockout Mice
Source: Brain Sci. 2021 Mar 29;11(4):436. doi: 10.3390/brainsci11040436 (PMC8066043; doi:10.3390/brainsci11040436)
Supplement: Supplementary file 1 [file brainsci-11-00436-s001.zip › Table_S4_deg.xls]

## Sheet: Supplemental_table_1_deg_result
Gene ID	Gene Symbol	log2 (hom / WT)	Pvalue( (hom / WT))	sig
103611159	Gm38667	6.87202	1.82e-06	Up
50929	Il22	5.45102	0.0224724	Up
17381	Mmp12	5.37716	0.00334477	Up
100043915	Gm4724	5.16433	0.0167888	Up
57262	Retnla	5.0044	0.0332224	Up
102902673	Gm21992	4.99607	0.0264199	Up
22073	Prss3	4.4975	0.0291853	Up
56644	Clec7a	4.46734	1.95e-05	Up
545205	Olfr111	4.30546	0.0119244	Up
17201	Mc3r	4.16235	0.0151141	Up
16411	Itgax	4.04267	1.82e-05	Up
13011	Cst7	3.59438	2.45e-05	Up
100040935	Gm3050	3.4863	0.0139849	Up
15945	Cxcl10	3.45469	0.0118274	Up
20303	Ccl4	3.35094	0.0156739	Up
382551	Cd300ld3	3.23941	0.0363974	Up
110312	Pmch	3.157	0.0210046	Up
20302	Ccl3	3.08382	7.39e-05	Up
16854	Lgals3	2.86173	0.000970392	Up
108167809	Gm46223	2.31416	0.0170385	Up
16149	Cd74	2.28571	2.07e-09	Up
18053	Ngfr	2.25587	0.0109776	Up
14728	Lilrb4a	2.21342	0.00403376	Up
17085	Ly9	2.15952	0.0420743	Up
20508	Slc18a3	2.15578	0.0233195	Up
20305	Ccl6	1.97727	5.52e-05	Up
433099	Ly6g6f	1.90136	0.0307926	Up
11910	Atf3	1.68721	0.00876981	Up
13058	Cybb	1.66858	0.00471488	Up
232345	A2m	1.66559	0.00851676	Up
209387	Trim30d	1.56208	0.00876256	Up
21391	Tbxas1	1.52699	0.00243485	Up
20612	Siglec1	1.51942	0.0354617	Up
665270	Plb1	1.44811	0.00900512	Up
329064	Pkd2l1	1.38123	0.0334197	Up
623474	Rad54b	1.3241	0.0222827	Up
14960	H2-Aa	1.32278	0.0249677	Up
14961	H2-Ab1	1.319	0.0076708	Up
629147	Ctxn3	1.2822	0.0239401	Up
107815	Scml2	1.25055	0.0360603	Up
226413	Lct	1.24802	0.0465678	Up
93877	Pcdhb6	1.23778	0.0302672	Up
22146	Tuba1c	1.23347	0.0359146	Up
434341	Nlrc5	1.23206	0.0347695	Up
239759	Liph	1.17811	0.0196887	Up
12267	C3ar1	1.16125	0.0060651	Up
216864	Mgl2	1.14432	0.0484539	Up
394432	Ugt1a7c	1.11327	0.0170302	Up
17079	Cd180	1.10745	0.049772	Up
17105	Lyz2	1.06969	0.00948379	Up
54123	Irf7	1.06913	0.00626097	Up
20308	Ccl9	1.06724	0.00201914	Up
100504263	2210418O10Rik	1.05463	0.0375186	Up
66824	Pycard	1.0463	0.0139833	Up
242642	Hpdl	1.04533	0.0399143	Up
16912	Psmb9	1.03572	0.0491993	Up
23833	Cd52	1.0352	0.0496648	Up
100101806	Srp54c	-1.00911	2.49e-08	Down
23985	Slc26a4	-1.01769	0.0176066	Down
108043	Chrnb3	-1.04358	0.0175078	Down
433586	Maml3	-1.10934	0.00715876	Down
18162	Npr3	-1.11665	0.000375059	Down
50909	C1ra	-1.18549	0.0356436	Down
16323	Inhba	-1.21598	0.000854514	Down
12511	Cd6	-1.25574	0.0123811	Down
102635315	Gm32687	-1.2752	0.00985695	Down
14859	Gsta3	-1.31987	0.00271799	Down
11720	Mat1a	-1.64147	0.0477186	Down
56838	Ccl28	-1.64249	0.0019194	Down
237360	Adamts14	-1.64636	0.0457467	Down
11814	Apoc3	-1.68025	0.0153844	Down
13106	Cyp2e1	-1.69897	0.0251618	Down
11807	Apoa2	-1.76982	0.000939441	Down
320974	Lrrn4	-1.77694	0.0321853	Down
70274	Ly6g6e	-1.79184	0.000383304	Down
320202	Lefty2	-1.82967	0.0338205	Down
18101	Nmbr	-1.88053	0.00932566	Down
100039830	Gm2446	-1.9438	1.22e-05	Down
14161	Fga	-1.97727	0.00890368	Down
18815	Plg	-1.99422	0.0358903	Down
12266	C3	-2.00572	0.00539258	Down
20700	Serpina1a	-2.01161	0.00529927	Down
11806	Apoa1	-2.02347	0.00248451	Down
17840	Mup1	-2.02985	0.0259773	Down
20703	Serpina1d	-2.05215	0.0434751	Down
14080	Fabp1	-2.14554	0.0225491	Down
16427	Itih4	-2.19221	0.024017	Down
17842	Mup3	-2.20072	0.0079742	Down
14473	Gc	-2.20659	0.0124371	Down
84506	Hamp	-2.24548	0.0494714	Down
110135	Fgb	-2.25133	0.0312149	Down
20701	Serpina1b	-2.29437	0.00289746	Down
100039028	Mup11	-2.31246	0.0229902	Down
94175	Hrg	-2.32421	0.00313863	Down
14061	F2	-2.37094	0.0158767	Down
59083	Fetub	-2.42308	0.0430697	Down
24067	Srp54a	-2.42541	4.33e-23	Down
15458	Hpx	-2.43385	0.00121241	Down
11625	Ahsg	-2.44616	0.00190048	Down
11287	Pzp	-2.46125	0.00117744	Down
13884	Ces1c	-2.4899	0.0295146	Down
12116	Bhmt	-2.56469	0.00658504	Down
226105	Cyp2c70	-2.56717	0.0357218	Down
15439	Hp	-2.59495	0.00139114	Down
11699	Ambp	-2.60147	0.0084026	Down
100039116	Mup14	-2.61089	0.00327675	Down
20209	Saa2	-2.78161	0.00441987	Down
20208	Saa1	-2.84696	0.00235006	Down
99571	Fgg	-2.85293	0.0131601	Down
66113	Apoa5	-2.96748	0.0081689	Down
241639	Fermt1	-3.10628	0.0231813	Down
12269	C4bp	-3.38658	0.0290419	Down
15139	Hc	-3.41402	0.00222628	Down
102637020	Gm33933	-3.71479	0.0300146	Down
13813	Eomes	-3.88851	0.0247925	Down
73385	Fam177a	-3.91958	9.93e-15	Down
17364	Trpm1	-3.99299	0.0274851	Down
107146	Glyat	-4.10074	0.0456414	Down
332309	Grxcr2	-4.45998	0.0353332	Down
27413	Abcb11	-4.68079	0.013554	Down
394436	Ugt1a1	-4.79325	0.0419176	Down
111241	Hmga1b	-5.09761	0.0239231	Down
619547	Rpl34-ps1	-5.09938	0.0227111	Down
100101807	1700047I17Rik2	-5.52559	5.99e-08	Down
100048884	Mup18	-6.02898	0.000180761	Down
665155	Srp54b	-11.3685	2.54e-20	Down
