# Supplementary material for: Behavioral and Gene Expression Analysis of Stxbp6-Knockout Mice
Source: Brain Sci. 2021 Mar 29;11(4):436. doi: 10.3390/brainsci11040436 (PMC8066043; doi:10.3390/brainsci11040436)
Supplement: Supplementary file 1 [file brainsci-11-00436-s001.zip › Table_S5_top10.xls]

## Sheet: Supplemental_table_2_mcc_top10
Top 10 in network string_interactions.tsv ranked by MCC method
Rank	Name	Score
1	Fga	736092
1	Fgg	736092
3	Ahsg	736080
4	Serpina1d	735840
4	Serpina1b	735840
4	Serpina1a	735840
7	C3	408252
8	Plg	368040
9	Apoa1	367927
10	A2m	367921
