# Supplementary material for: Behavioral and Gene Expression Analysis of Stxbp6-Knockout Mice
Source: Brain Sci. 2021 Mar 29;11(4):436. doi: 10.3390/brainsci11040436 (PMC8066043; doi:10.3390/brainsci11040436)
Supplement: Supplementary file 1 [file brainsci-11-00436-s001.zip › Table_S6_GO.xls]

## Sheet: Supplemental_table_3_GO_annotat
ONTOLOGY	ID	Description	GeneRatio	BgRatio	pvalue	p.adjust	qvalue	geneID	Count
BP	GO:0002526	acute inflammatory response	10/113	118/23239	3.09559e-10	4.13011e-07	2.95111e-07	A2m/Cd6/C3/Itih4/Serpina1b/F2/Ahsg/Hp/Saa2/Saa1	10
BP	GO:0042730	fibrinolysis	6/113	20/23239	4.23818e-10	4.13011e-07	2.95111e-07	Fga/Plg/Fgb/Hrg/F2/Fgg	6
BP	GO:0051346	negative regulation of hydrolase activity	15/113	393/23239	8.14884e-10	4.47926e-07	3.20059e-07	Cst7/A2m/Apoc3/Apoa2/Serpina1a/Apoa1/Serpina1d/Fabp1/Itih4/Serpina1b/Hrg/Fetub/Ahsg/Pzp/Ambp	15
BP	GO:0006953	acute-phase response	7/113	41/23239	1.0445e-09	4.47926e-07	3.20059e-07	Itih4/Serpina1b/F2/Ahsg/Hp/Saa2/Saa1	7
BP	GO:0052547	regulation of peptidase activity	15/113	403/23239	1.14912e-09	4.47926e-07	3.20059e-07	Cst7/Ngfr/A2m/Pycard/Psmb9/Serpina1a/Serpina1d/Fabp1/Itih4/Serpina1b/Hrg/Fetub/Ahsg/Pzp/Ambp	15
BP	GO:0010466	negative regulation of peptidase activity	12/113	241/23239	2.30756e-09	7.49571e-07	5.35596e-07	Cst7/A2m/Serpina1a/Serpina1d/Fabp1/Itih4/Serpina1b/Hrg/Fetub/Ahsg/Pzp/Ambp	12
BP	GO:0071674	mononuclear cell migration	8/113	78/23239	4.29626e-09	1.1962e-06	8.54729e-07	Cxcl10/Ccl4/Ccl3/Lgals3/Ccl6/C3ar1/Ccl9/Plg	8
BP	GO:0045861	negative regulation of proteolysis	13/113	344/23239	1.32692e-08	3.23272e-06	2.3099e-06	Cst7/A2m/Serpina1a/Serpina1d/Fabp1/Itih4/Serpina1b/Hrg/F2/Fetub/Ahsg/Pzp/Ambp	13
BP	GO:0001819	positive regulation of cytokine production	14/113	425/23239	2.00253e-08	4.30907e-06	3.07899e-06	Mmp12/Ccl4/Ccl3/Cd74/Ly9/Cybb/C3ar1/Irf7/Pycard/Cd6/Apoa2/C3/Fermt1/Hc	14
BP	GO:0060326	cell chemotaxis	12/113	295/23239	2.21091e-08	4.30907e-06	3.07899e-06	Cxcl10/Ccl4/Ccl3/Lgals3/Cd74/Ccl6/C3ar1/Ccl9/Ccl28/Saa2/Saa1/Hc	12
BP	GO:0030593	neutrophil chemotaxis	8/113	100/23239	3.12105e-08	5.52994e-06	3.95134e-06	Cxcl10/Ccl4/Ccl3/Lgals3/Cd74/Ccl6/C3ar1/Ccl9	8
BP	GO:0050900	leukocyte migration	12/113	326/23239	6.61338e-08	1.07412e-05	7.675e-06	Cxcl10/Ccl4/Ccl3/Lgals3/Cd74/Ccl6/C3ar1/Ccl9/Pycard/Ccl28/Plg/Hc	12
BP	GO:0019221	cytokine-mediated signaling pathway	12/113	330/23239	7.55187e-08	1.1322e-05	8.08997e-06	Mmp12/Cxcl10/Ccl4/Ccl3/Cd74/Ccl6/Nlrc5/Irf7/Ccl9/Pycard/Apoa1/Hpx	12
BP	GO:1990266	neutrophil migration	8/113	118/23239	1.14126e-07	1.56091e-05	1.11532e-05	Cxcl10/Ccl4/Ccl3/Lgals3/Cd74/Ccl6/C3ar1/Ccl9	8
BP	GO:0030195	negative regulation of blood coagulation	6/113	48/23239	1.20131e-07	1.56091e-05	1.11532e-05	Fga/Plg/Fgb/Hrg/F2/Fgg	6
BP	GO:1900047	negative regulation of hemostasis	6/113	49/23239	1.36355e-07	1.61536e-05	1.15424e-05	Fga/Plg/Fgb/Hrg/F2/Fgg	6
BP	GO:0006959	humoral immune response	12/113	350/23239	1.42789e-07	1.61536e-05	1.15424e-05	Cxcl10/A2m/H2-Ab1/C1ra/Fga/C3/Fgb/Hrg/F2/Hpx/C4bp/Hc	12
BP	GO:0050819	negative regulation of coagulation	6/113	50/23239	1.54338e-07	1.61536e-05	1.15424e-05	Fga/Plg/Fgb/Hrg/F2/Fgg	6
BP	GO:0071621	granulocyte chemotaxis	8/113	123/23239	1.57475e-07	1.61536e-05	1.15424e-05	Cxcl10/Ccl4/Ccl3/Lgals3/Cd74/Ccl6/C3ar1/Ccl9	8
BP	GO:0072378	blood coagulation, fibrin clot formation	4/113	11/23239	1.7035e-07	1.66006e-05	1.18617e-05	Fga/Fgb/F2/Fgg	4
BP	GO:0002548	monocyte chemotaxis	6/113	55/23239	2.76059e-07	2.56209e-05	1.83071e-05	Cxcl10/Ccl4/Ccl3/Lgals3/Ccl6/Ccl9	6
BP	GO:0034341	response to interferon-gamma	8/113	134/23239	3.0483e-07	2.70051e-05	1.92962e-05	Ccl4/Ccl3/Ccl6/H2-Aa/H2-Ab1/Nlrc5/Ccl9/Hpx	8
BP	GO:0070374	positive regulation of ERK1 and ERK2 cascade	10/113	249/23239	3.93304e-07	3.33282e-05	2.38142e-05	Ccl4/Ccl3/Cd74/Ccl6/Ccl9/Pycard/Fga/C3/Fgb/Fgg	10
BP	GO:0032102	negative regulation of response to external stimulus	11/113	319/23239	4.60007e-07	3.73564e-05	2.66925e-05	Il22/Pycard/Fga/Plg/Apoa1/Hamp/Fgb/Hrg/F2/Fgg/Hc	11
BP	GO:0097529	myeloid leukocyte migration	9/113	198/23239	5.48633e-07	3.98367e-05	2.84648e-05	Cxcl10/Ccl4/Ccl3/Lgals3/Cd74/Ccl6/C3ar1/Ccl9/Hc	9
BP	GO:0001959	regulation of cytokine-mediated signaling pathway	7/113	99/23239	5.48641e-07	3.98367e-05	2.84648e-05	Mmp12/Cd74/Nlrc5/Irf7/Pycard/Apoa1/Hpx	7
BP	GO:0097530	granulocyte migration	8/113	145/23239	5.57326e-07	3.98367e-05	2.84648e-05	Cxcl10/Ccl4/Ccl3/Lgals3/Cd74/Ccl6/C3ar1/Ccl9	8
BP	GO:0072376	protein activation cascade	9/113	199/23239	5.72308e-07	3.98367e-05	2.84648e-05	A2m/C1ra/Fga/C3/Fgb/F2/Fgg/C4bp/Hc	9
BP	GO:0070372	regulation of ERK1 and ERK2 cascade	11/113	330/23239	6.42617e-07	4.31883e-05	3.08596e-05	Ccl4/Ccl3/Cd74/Ccl6/Atf3/Ccl9/Pycard/Fga/C3/Fgb/Fgg	11
BP	GO:0030595	leukocyte chemotaxis	9/113	210/23239	8.972e-07	5.69849e-05	4.07178e-05	Cxcl10/Ccl4/Ccl3/Lgals3/Cd74/Ccl6/C3ar1/Ccl9/Hc	9
BP	GO:0061045	negative regulation of wound healing	6/113	67/23239	9.06379e-07	5.69849e-05	4.07178e-05	Fga/Plg/Fgb/Hrg/F2/Fgg	6
BP	GO:0070371	ERK1 and ERK2 cascade	11/113	348/23239	1.08113e-06	6.58476e-05	4.70505e-05	Ccl4/Ccl3/Cd74/Ccl6/Atf3/Ccl9/Pycard/Fga/C3/Fgb/Fgg	11
BP	GO:0060759	regulation of response to cytokine stimulus	7/113	110/23239	1.1224e-06	6.62894e-05	4.73662e-05	Mmp12/Cd74/Nlrc5/Irf7/Pycard/Apoa1/Hpx	7
BP	GO:0071346	cellular response to interferon-gamma	7/113	112/23239	1.26765e-06	7.18571e-05	5.13445e-05	Ccl4/Ccl3/Ccl6/H2-Ab1/Nlrc5/Ccl9/Hpx	7
BP	GO:2001236	regulation of extrinsic apoptotic signaling pathway	8/113	162/23239	1.29041e-06	7.18571e-05	5.13445e-05	Lgals3/Atf3/Siglec1/Pycard/Inhba/Fga/Fgb/Fgg	8
BP	GO:0001961	positive regulation of cytokine-mediated signaling pathway	5/113	41/23239	1.62051e-06	8.77324e-05	6.2688e-05	Mmp12/Cd74/Nlrc5/Irf7/Hpx	5
BP	GO:0032103	positive regulation of response to external stimulus	10/113	292/23239	1.67079e-06	8.80101e-05	6.28865e-05	Cxcl10/Ccl4/Ccl3/Cd74/C3ar1/Cd180/Cd6/Plg/C3/Hrg	10
BP	GO:0030193	regulation of blood coagulation	6/113	76/23239	1.91634e-06	9.70314e-05	6.93324e-05	Fga/Plg/Fgb/Hrg/F2/Fgg	6
BP	GO:0002495	antigen processing and presentation of peptide antigen via MHC class II	4/113	19/23239	1.94162e-06	9.70314e-05	6.93324e-05	Cd74/H2-Aa/H2-Ab1/Pycard	4
BP	GO:1900046	regulation of hemostasis	6/113	77/23239	2.07011e-06	0.000100866	7.20725e-05	Fga/Plg/Fgb/Hrg/F2/Fgg	6
BP	GO:0002504	antigen processing and presentation of peptide or polysaccharide antigen via MHC class II	4/113	20/23239	2.41794e-06	0.000112204	8.01737e-05	Cd74/H2-Aa/H2-Ab1/Pycard	4
BP	GO:0048245	eosinophil chemotaxis	4/113	20/23239	2.41794e-06	0.000112204	8.01737e-05	Ccl4/Lgals3/Ccl6/Ccl9	4
BP	GO:0050818	regulation of coagulation	6/113	80/23239	2.59288e-06	0.000117524	8.3975e-05	Fga/Plg/Fgb/Hrg/F2/Fgg	6
BP	GO:0022407	regulation of cell-cell adhesion	11/113	382/23239	2.66506e-06	0.00011805	8.43511e-05	Lgals3/Cd74/H2-Aa/H2-Ab1/Pycard/Cd6/Ccl28/Fga/Apoa1/Fgb/Fgg	11
BP	GO:1903035	negative regulation of response to wounding	6/113	82/23239	2.99766e-06	0.000129832	9.27698e-05	Fga/Plg/Fgb/Hrg/F2/Fgg	6
BP	GO:0060760	positive regulation of response to cytokine stimulus	5/113	47/23239	3.24088e-06	0.000137315	9.81163e-05	Mmp12/Cd74/Nlrc5/Irf7/Hpx	5
BP	GO:0050727	regulation of inflammatory response	10/113	318/23239	3.57535e-06	0.000148263	0.000105939	Il22/Ccl3/A2m/Pycard/Cd6/C3/Apoa1/Hamp/F2/Ahsg	10
BP	GO:0002685	regulation of leukocyte migration	8/113	188/23239	3.91937e-06	0.000157544	0.000112571	Cxcl10/Ccl4/Lgals3/Cd74/C3ar1/Pycard/Ccl28/Hc	8
BP	GO:1902041	regulation of extrinsic apoptotic signaling pathway via death domain receptors	5/113	49/23239	3.99778e-06	0.000157544	0.000112571	Lgals3/Atf3/Fga/Fgb/Fgg	5
BP	GO:0045785	positive regulation of cell adhesion	11/113	399/23239	4.04166e-06	0.000157544	0.000112571	Cd74/H2-Aa/H2-Ab1/Pycard/Cd6/Ccl28/Fga/Apoa1/Fgb/Fgg/Fermt1	11
BP	GO:0034113	heterotypic cell-cell adhesion	5/113	50/23239	4.42483e-06	0.000169098	0.000120827	Itgax/Fga/Apoa1/Fgb/Fgg	5
BP	GO:0052548	regulation of endopeptidase activity	10/113	329/23239	4.82832e-06	0.000180969	0.000129309	Ngfr/Pycard/Psmb9/Serpina1a/Serpina1d/Fabp1/Serpina1b/Hrg/Fetub/Ahsg	10
BP	GO:0034114	regulation of heterotypic cell-cell adhesion	4/113	24/23239	5.224e-06	0.000188548	0.000134724	Fga/Apoa1/Fgb/Fgg	4
BP	GO:0072677	eosinophil migration	4/113	24/23239	5.224e-06	0.000188548	0.000134724	Ccl4/Lgals3/Ccl6/Ccl9	4
BP	GO:0002791	regulation of peptide secretion	12/113	498/23239	5.72225e-06	0.000202222	0.000144495	Mmp12/Ccl3/Cd74/Pycard/Apoa2/Fga/Apoa1/Mup1/Fgb/Fgg/Fermt1/Hc	12
BP	GO:0031349	positive regulation of defense response	10/113	336/23239	5.81039e-06	0.000202222	0.000144495	Mmp12/Cd300ld3/Ccl3/Cd74/Nlrc5/Irf7/Pycard/Cd6/C3/Hpx	10
BP	GO:0048247	lymphocyte chemotaxis	5/113	53/23239	5.92393e-06	0.000202557	0.000144734	Cxcl10/Ccl4/Ccl3/Ccl6/Ccl9	5
BP	GO:0072676	lymphocyte migration	6/113	93/23239	6.24866e-06	0.000209976	0.000150036	Cxcl10/Ccl4/Ccl3/Ccl6/Ccl9/Pycard	6
BP	GO:0031348	negative regulation of defense response	8/113	201/23239	6.41437e-06	0.000211892	0.000151404	Il22/Mmp12/A2m/Nlrc5/Pycard/Apoa1/Hamp/F2	8
BP	GO:0007162	negative regulation of cell adhesion	9/113	276/23239	8.38996e-06	0.000272534	0.000194735	Mmp12/Lgals3/Cd74/H2-Aa/H2-Ab1/Ccl28/Plg/Apoa1/Fgg	9
BP	GO:0045834	positive regulation of lipid metabolic process	7/113	151/23239	9.2378e-06	0.000295155	0.000210899	Apoc3/Apoa2/Apoa1/Mup1/Fabp1/F2/Apoa5	7
BP	GO:0007596	blood coagulation	7/113	157/23239	1.19131e-05	0.000374493	0.000267589	Fga/Plg/C3/Fgb/Hrg/F2/Fgg	7
BP	GO:0070098	chemokine-mediated signaling pathway	5/113	62/23239	1.29014e-05	0.000392913	0.000280751	Cxcl10/Ccl4/Ccl3/Ccl6/Ccl9	5
BP	GO:0007599	hemostasis	7/113	159/23239	1.2936e-05	0.000392913	0.000280751	Fga/Plg/C3/Fgb/Hrg/F2/Fgg	7
BP	GO:0034380	high-density lipoprotein particle assembly	3/113	10/23239	1.31038e-05	0.000392913	0.000280751	Apoa2/Apoa1/Apoa5	3
BP	GO:0016042	lipid catabolic process	9/113	293/23239	1.35202e-05	0.000396233	0.000283123	Plb1/Liph/Ugt1a7c/Apoc3/Apoa2/Apoa1/Fabp1/Ces1c/Apoa5	9
BP	GO:0002683	negative regulation of immune system process	11/113	454/23239	1.36211e-05	0.000396233	0.000283123	Mmp12/Lgals3/Cd74/A2m/H2-Aa/H2-Ab1/Nlrc5/Ccl28/Apoa2/Apoa1/Hc	11
BP	GO:0050817	coagulation	7/113	161/23239	1.40305e-05	0.000402139	0.000287343	Fga/Plg/C3/Fgb/Hrg/F2/Fgg	7
BP	GO:0050708	regulation of protein secretion	11/113	460/23239	1.53847e-05	0.000434563	0.000310511	Mmp12/Ccl3/Pycard/Apoa2/Fga/Apoa1/Mup1/Fgb/Fgg/Fermt1/Hc	11
BP	GO:0097191	extrinsic apoptotic signaling pathway	8/113	228/23239	1.60455e-05	0.00044133	0.000315347	Lgals3/Atf3/Siglec1/Pycard/Inhba/Fga/Fgb/Fgg	8
BP	GO:0031638	zymogen activation	5/113	65/23239	1.62782e-05	0.00044133	0.000315347	Pycard/C1ra/Fga/Fgb/Fgg	5
BP	GO:0045765	regulation of angiogenesis	9/113	300/23239	1.63036e-05	0.00044133	0.000315347	Cxcl10/Lgals3/Ngfr/Cybb/C3ar1/Plg/C3/Hrg/Hc	9
BP	GO:0002579	positive regulation of antigen processing and presentation	3/113	11/23239	1.79539e-05	0.000460331	0.000328924	Cd74/H2-Ab1/Pycard	3
BP	GO:0010872	regulation of cholesterol esterification	3/113	11/23239	1.79539e-05	0.000460331	0.000328924	Apoa2/Apoa1/Apoa5	3
BP	GO:0033700	phospholipid efflux	3/113	11/23239	1.79539e-05	0.000460331	0.000328924	Apoa2/Apoa1/Apoa5	3
BP	GO:0060340	positive regulation of type I interferon-mediated signaling pathway	3/113	11/23239	1.79539e-05	0.000460331	0.000328924	Mmp12/Nlrc5/Irf7	3
BP	GO:0022409	positive regulation of cell-cell adhesion	8/113	232/23239	1.81865e-05	0.000460331	0.000328924	Cd74/H2-Aa/H2-Ab1/Pycard/Cd6/Fga/Fgb/Fgg	8
BP	GO:0046461	neutral lipid catabolic process	4/113	33/23239	1.94498e-05	0.000479845	0.000342866	Apoc3/Apoa2/Apoa1/Apoa5	4
BP	GO:0046464	acylglycerol catabolic process	4/113	33/23239	1.94498e-05	0.000479845	0.000342866	Apoc3/Apoa2/Apoa1/Apoa5	4
BP	GO:1990868	response to chemokine	5/113	70/23239	2.33959e-05	0.000562945	0.000402244	Cxcl10/Ccl4/Ccl3/Ccl6/Ccl9	5
BP	GO:1990869	cellular response to chemokine	5/113	70/23239	2.33959e-05	0.000562945	0.000402244	Cxcl10/Ccl4/Ccl3/Ccl6/Ccl9	5
BP	GO:1904478	regulation of intestinal absorption	3/113	12/23239	2.38536e-05	0.00056696	0.000405114	Apoa2/Apoa1/Apoa5	3
BP	GO:0050892	intestinal absorption	4/113	35/23239	2.47016e-05	0.000578676	0.000413485	Apoa2/Apoa1/Fabp1/Apoa5	4
BP	GO:0010951	negative regulation of endopeptidase activity	7/113	176/23239	2.49404e-05	0.000578676	0.000413485	Serpina1a/Serpina1d/Fabp1/Serpina1b/Hrg/Fetub/Ahsg	7
BP	GO:0006639	acylglycerol metabolic process	6/113	120/23239	2.69251e-05	0.000617376	0.000441138	Apoc3/Cyp2e1/Apoa2/C3/Apoa1/Apoa5	6
BP	GO:2001233	regulation of apoptotic signaling pathway	10/113	404/23239	2.85272e-05	0.000646506	0.000461952	Lgals3/Cd74/Ngfr/Atf3/Siglec1/Pycard/Inhba/Fga/Fgb/Fgg	10
BP	GO:0006638	neutral lipid metabolic process	6/113	122/23239	2.95618e-05	0.000647568	0.000462711	Apoc3/Cyp2e1/Apoa2/C3/Apoa1/Apoa5	6
BP	GO:0022408	negative regulation of cell-cell adhesion	7/113	181/23239	2.98462e-05	0.000647568	0.000462711	Lgals3/Cd74/H2-Aa/H2-Ab1/Ccl28/Apoa1/Fgg	7
BP	GO:0008625	extrinsic apoptotic signaling pathway via death domain receptors	5/113	74/23239	3.0662e-05	0.000647568	0.000462711	Lgals3/Atf3/Fga/Fgb/Fgg	5
BP	GO:0071347	cellular response to interleukin-1	5/113	74/23239	3.0662e-05	0.000647568	0.000462711	Ccl4/Ccl3/Ccl6/Ccl9/Pycard	5
BP	GO:0030299	intestinal cholesterol absorption	3/113	13/23239	3.08998e-05	0.000647568	0.000462711	Apoa2/Apoa1/Apoa5	3
BP	GO:0034116	positive regulation of heterotypic cell-cell adhesion	3/113	13/23239	3.08998e-05	0.000647568	0.000462711	Fga/Fgb/Fgg	3
BP	GO:0043691	reverse cholesterol transport	3/113	13/23239	3.08998e-05	0.000647568	0.000462711	Apoa2/Apoa1/Apoa5	3
BP	GO:0016064	immunoglobulin mediated immune response	8/113	252/23239	3.28449e-05	0.000681007	0.000486604	Cd74/H2-Ab1/Irf7/C1ra/C3/Hpx/C4bp/Hc	8
BP	GO:0019724	B cell mediated immunity	8/113	254/23239	3.47407e-05	0.000712733	0.000509274	Cd74/H2-Ab1/Irf7/C1ra/C3/Hpx/C4bp/Hc	8
BP	GO:1901342	regulation of vasculature development	9/113	332/23239	3.61043e-05	0.000732993	0.000523751	Cxcl10/Lgals3/Ngfr/Cybb/C3ar1/Plg/C3/Hrg/Hc	9
BP	GO:0045088	regulation of innate immune response	8/113	256/23239	3.67272e-05	0.000737952	0.000527294	Mmp12/Cd300ld3/Cd74/A2m/Nlrc5/Irf7/Pycard/Hpx	8
BP	GO:0019886	antigen processing and presentation of exogenous peptide antigen via MHC class II	3/113	14/23239	3.91877e-05	0.000756058	0.000540231	Cd74/H2-Aa/H2-Ab1	3
BP	GO:0034433	steroid esterification	3/113	14/23239	3.91877e-05	0.000756058	0.000540231	Apoa2/Apoa1/Apoa5	3
BP	GO:0034434	sterol esterification	3/113	14/23239	3.91877e-05	0.000756058	0.000540231	Apoa2/Apoa1/Apoa5	3
BP	GO:0034435	cholesterol esterification	3/113	14/23239	3.91877e-05	0.000756058	0.000540231	Apoa2/Apoa1/Apoa5	3
BP	GO:0030168	platelet activation	5/113	78/23239	3.95679e-05	0.000756058	0.000540231	Fga/Fgb/Hrg/F2/Fgg	5
BP	GO:0061041	regulation of wound healing	6/113	130/23239	4.22625e-05	0.000799705	0.000571418	Fga/Plg/Fgb/Hrg/F2/Fgg	6
BP	GO:0048246	macrophage chemotaxis	4/113	41/23239	4.67143e-05	0.000875444	0.000625537	Ccl3/Lgals3/C3ar1/Hc	4
BP	GO:0050707	regulation of cytokine secretion	7/113	195/23239	4.7962e-05	0.00088086	0.000629407	Mmp12/Ccl3/Pycard/Apoa2/Apoa1/Fermt1/Hc	7
BP	GO:0044241	lipid digestion	3/113	15/23239	4.88111e-05	0.00088086	0.000629407	Apoa2/Apoa1/Apoa5	3
BP	GO:0060192	negative regulation of lipase activity	3/113	15/23239	4.88111e-05	0.00088086	0.000629407	Apoc3/Apoa2/Apoa1	3
BP	GO:0098856	intestinal lipid absorption	3/113	15/23239	4.88111e-05	0.00088086	0.000629407	Apoa2/Apoa1/Apoa5	3
BP	GO:0002460	adaptive immune response based on somatic recombination of immune receptors built from immunoglobulin superfamily domains	10/113	432/23239	5.01582e-05	0.000896866	0.000640843	Cd74/Ly9/H2-Ab1/C3ar1/Irf7/C1ra/C3/Hpx/C4bp/Hc	10
BP	GO:0002687	positive regulation of leukocyte migration	6/113	138/23239	5.90067e-05	0.00104549	0.000747042	Cxcl10/Ccl4/Lgals3/Cd74/C3ar1/Pycard	6
BP	GO:0010876	lipid localization	9/113	361/23239	6.88661e-05	0.00120919	0.00086401	Inhba/Apoc3/Apoa2/C3/Apoa1/Mup1/Fabp1/Apoa5/Abcb11	9
BP	GO:0002577	regulation of antigen processing and presentation	3/113	17/23239	7.24327e-05	0.00126046	0.000900644	Cd74/H2-Ab1/Pycard	3
BP	GO:0045907	positive regulation of vasoconstriction	4/113	46/23239	7.38795e-05	0.00127426	0.000910504	Tbxas1/Fga/Fgb/Fgg	4
BP	GO:0070555	response to interleukin-1	5/113	89/23239	7.45647e-05	0.00127479	0.000910887	Ccl4/Ccl3/Ccl6/Ccl9/Pycard	5
BP	GO:0050714	positive regulation of protein secretion	8/113	285/23239	7.80336e-05	0.0013225	0.000944974	Mmp12/Ccl3/Pycard/Fga/Fgb/Fgg/Fermt1/Hc	8
BP	GO:0008202	steroid metabolic process	8/113	286/23239	7.99582e-05	0.00133254	0.000952149	Ugt1a7c/Apoc3/Cyp2e1/Apoa2/Apoa1/Gc/Saa1/Apoa5	8
BP	GO:1905517	macrophage migration	4/113	47/23239	8.04506e-05	0.00133254	0.000952149	Ccl3/Lgals3/C3ar1/Hc	4
BP	GO:0050777	negative regulation of immune response	6/113	146/23239	8.06772e-05	0.00133254	0.000952149	Mmp12/Lgals3/A2m/Nlrc5/Apoa2/Apoa1	6
BP	GO:0045089	positive regulation of innate immune response	7/113	213/23239	8.36122e-05	0.00136941	0.000978495	Mmp12/Cd300ld3/Cd74/Nlrc5/Irf7/Pycard/Hpx	7
BP	GO:0051604	protein maturation	8/113	290/23239	8.80556e-05	0.00143017	0.00102191	A2m/Pycard/C1ra/Fga/C3/Fgb/Ambp/Fgg	8
BP	GO:0060338	regulation of type I interferon-mediated signaling pathway	3/113	19/23239	0.000102487	0.00165081	0.00117956	Mmp12/Nlrc5/Irf7	3
BP	GO:0050663	cytokine secretion	7/113	222/23239	0.000108224	0.00172892	0.00123537	Mmp12/Ccl3/Pycard/Apoa2/Apoa1/Fermt1/Hc	7
BP	GO:0046503	glycerolipid catabolic process	4/113	51/23239	0.000111043	0.00175953	0.00125725	Apoc3/Apoa2/Apoa1/Apoa5	4
BP	GO:0006641	triglyceride metabolic process	5/113	97/23239	0.000112256	0.00176441	0.00126074	Apoc3/Cyp2e1/C3/Apoa1/Apoa5	5
BP	GO:0034368	protein-lipid complex remodeling	3/113	20/23239	0.000120146	0.00183265	0.0013095	Apoa2/Apoa1/Apoa5	3
BP	GO:0034369	plasma lipoprotein particle remodeling	3/113	20/23239	0.000120146	0.00183265	0.0013095	Apoa2/Apoa1/Apoa5	3
BP	GO:0034377	plasma lipoprotein particle assembly	3/113	20/23239	0.000120146	0.00183265	0.0013095	Apoa2/Apoa1/Apoa5	3
BP	GO:0071356	cellular response to tumor necrosis factor	6/113	157/23239	0.000120359	0.00183265	0.0013095	Ccl4/Ccl3/Ccl6/Ccl9/Pycard/Apoa1	6
BP	GO:0016485	protein processing	7/113	228/23239	0.000127687	0.00192916	0.00137845	A2m/Pycard/C1ra/Fga/C3/Fgb/Fgg	7
BP	GO:0050994	regulation of lipid catabolic process	4/113	54/23239	0.000138959	0.00207806	0.00148485	Apoc3/Apoa2/Fabp1/Apoa5	4
BP	GO:0045683	negative regulation of epidermis development	3/113	21/23239	0.000139675	0.00207806	0.00148485	Ngfr/Inhba/Fermt1	3
BP	GO:1903034	regulation of response to wounding	6/113	163/23239	0.000147755	0.00218163	0.00155885	Fga/Plg/Fgb/Hrg/F2/Fgg	6
BP	GO:0002793	positive regulation of peptide secretion	8/113	313/23239	0.000148958	0.00218285	0.00155972	Mmp12/Ccl3/Pycard/Fga/Fgb/Fgg/Fermt1/Hc	8
BP	GO:0022600	digestive system process	5/113	104/23239	0.000155925	0.00225667	0.00161247	Npr3/Apoa2/Apoa1/Fabp1/Apoa5	5
BP	GO:0002253	activation of immune response	10/113	496/23239	0.000156311	0.00225667	0.00161247	Cd300ld3/Lgals3/A2m/C3ar1/Irf7/Pycard/C1ra/C3/C4bp/Hc	10
BP	GO:0007204	positive regulation of cytosolic calcium ion concentration	8/113	316/23239	0.000158988	0.00225967	0.00161462	Cxcl10/Pmch/Ccl3/C3ar1/Cd52/Ccl28/F2/Trpm1	8
BP	GO:0034367	protein-containing complex remodeling	3/113	22/23239	0.000161157	0.00225967	0.00161462	Apoa2/Apoa1/Apoa5	3
BP	GO:0035634	response to stilbenoid	3/113	22/23239	0.000161157	0.00225967	0.00161462	Mup1/Mup3/Saa2	3
BP	GO:0051797	regulation of hair follicle development	3/113	22/23239	0.000161157	0.00225967	0.00161462	Ngfr/Inhba/Fermt1	3
BP	GO:0019882	antigen processing and presentation	5/113	105/23239	0.000163092	0.0022698	0.00162185	Cd74/H2-Aa/H2-Ab1/Pycard/Psmb9	5
BP	GO:0002697	regulation of immune effector process	9/113	405/23239	0.000164208	0.0022698	0.00162185	Mmp12/Lgals3/Cd74/A2m/Pycard/Apoa2/C3/Apoa1/Hpx	9
BP	GO:0070661	leukocyte proliferation	8/113	319/23239	0.000169569	0.00232739	0.00166301	Lgals3/Cd74/H2-Aa/H2-Ab1/Cd180/Pycard/Npr3/Cd6	8
BP	GO:0031589	cell-substrate adhesion	8/113	322/23239	0.000180723	0.00246314	0.00176	Mmp12/Ccl28/Fga/Plg/Apoa1/Fgb/Fgg/Fermt1	8
BP	GO:0019216	regulation of lipid metabolic process	8/113	324/23239	0.00018849	0.00255115	0.00182289	Apoc3/Apoa2/C3/Apoa1/Mup1/Fabp1/F2/Apoa5	8
BP	GO:0002688	regulation of leukocyte chemotaxis	5/113	110/23239	0.000202779	0.00272564	0.00194757	Cxcl10/Ccl4/Cd74/C3ar1/Hc	5
BP	GO:0002478	antigen processing and presentation of exogenous peptide antigen	3/113	24/23239	0.000210311	0.00273702	0.0019557	Cd74/H2-Aa/H2-Ab1	3
BP	GO:0010575	positive regulation of vascular endothelial growth factor production	3/113	24/23239	0.000210311	0.00273702	0.0019557	C3ar1/C3/Hc	3
BP	GO:0019433	triglyceride catabolic process	3/113	24/23239	0.000210311	0.00273702	0.0019557	Apoc3/Apoa1/Apoa5	3
BP	GO:0065005	protein-lipid complex assembly	3/113	24/23239	0.000210311	0.00273702	0.0019557	Apoa2/Apoa1/Apoa5	3
BP	GO:0034612	response to tumor necrosis factor	6/113	174/23239	0.000210648	0.00273702	0.0019557	Ccl4/Ccl3/Ccl6/Ccl9/Pycard/Apoa1	6
BP	GO:0097006	regulation of plasma lipoprotein particle levels	4/113	61/23239	0.000223383	0.0028643	0.00204664	Apoc3/Apoa2/Apoa1/Apoa5	4
BP	GO:2001238	positive regulation of extrinsic apoptotic signaling pathway	4/113	61/23239	0.000223383	0.0028643	0.00204664	Atf3/Siglec1/Pycard/Inhba	4
BP	GO:0009988	cell-cell recognition	4/113	62/23239	0.000237899	0.00295446	0.00211107	Lgals3/Pcdhb6/Cd6/Fetub	4
BP	GO:0030194	positive regulation of blood coagulation	3/113	25/23239	0.000238144	0.00295446	0.00211107	Plg/Hrg/F2	3
BP	GO:0031639	plasminogen activation	3/113	25/23239	0.000238144	0.00295446	0.00211107	Fga/Fgb/Fgg	3
BP	GO:0050996	positive regulation of lipid catabolic process	3/113	25/23239	0.000238144	0.00295446	0.00211107	Apoa2/Fabp1/Apoa5	3
BP	GO:1900048	positive regulation of hemostasis	3/113	25/23239	0.000238144	0.00295446	0.00211107	Plg/Hrg/F2	3
BP	GO:0019730	antimicrobial humoral response	5/113	114/23239	0.00023951	0.00295446	0.00211107	Cxcl10/Fga/Fgb/Hrg/F2	5
BP	GO:0002455	humoral immune response mediated by circulating immunoglobulin	6/113	179/23239	0.000245434	0.00299597	0.00214073	H2-Ab1/C1ra/C3/Hpx/C4bp/Hc	6
BP	GO:0050878	regulation of body fluid levels	8/113	337/23239	0.000245949	0.00299597	0.00214073	Npr3/Fga/Plg/C3/Fgb/Hrg/F2/Fgg	8
BP	GO:0042060	wound healing	8/113	345/23239	0.000287946	0.00348575	0.0024907	Mmp12/Fga/Plg/C3/Fgb/Hrg/F2/Fgg	8
BP	GO:0008203	cholesterol metabolic process	5/113	119/23239	0.000292297	0.00351659	0.00251273	Apoc3/Apoa2/Apoa1/Saa1/Apoa5	5
BP	GO:0007586	digestion	5/113	120/23239	0.000303835	0.00363297	0.00259589	Npr3/Apoa2/Apoa1/Fabp1/Apoa5	5
BP	GO:0048002	antigen processing and presentation of peptide antigen	4/113	67/23239	0.000320831	0.0038128	0.00272439	Cd74/H2-Aa/H2-Ab1/Pycard	4
BP	GO:0050820	positive regulation of coagulation	3/113	28/23239	0.000335617	0.00394047	0.00281561	Plg/Hrg/F2	3
BP	GO:1902042	negative regulation of extrinsic apoptotic signaling pathway via death domain receptors	3/113	28/23239	0.000335617	0.00394047	0.00281561	Fga/Fgb/Fgg	3
BP	GO:1902652	secondary alcohol metabolic process	5/113	123/23239	0.000340528	0.00397419	0.0028397	Apoc3/Apoa2/Apoa1/Saa1/Apoa5	5
BP	GO:1903532	positive regulation of secretion by cell	9/113	453/23239	0.000374526	0.00434495	0.00310463	Mmp12/Ccl3/Lgals3/Pycard/Fga/Fgb/Fgg/Fermt1/Hc	9
BP	GO:1903038	negative regulation of leukocyte cell-cell adhesion	5/113	128/23239	0.00040902	0.00470727	0.00336351	Lgals3/Cd74/H2-Aa/H2-Ab1/Ccl28	5
BP	GO:0051480	regulation of cytosolic calcium ion concentration	8/113	364/23239	0.000411567	0.00470727	0.00336351	Cxcl10/Pmch/Ccl3/C3ar1/Cd52/Ccl28/F2/Trpm1	8
BP	GO:0019884	antigen processing and presentation of exogenous antigen	3/113	30/23239	0.000413003	0.00470727	0.00336351	Cd74/H2-Aa/H2-Ab1	3
BP	GO:1903037	regulation of leukocyte cell-cell adhesion	7/113	277/23239	0.000417553	0.00473145	0.0033808	Lgals3/Cd74/H2-Aa/H2-Ab1/Pycard/Cd6/Ccl28	7
BP	GO:0007160	cell-matrix adhesion	6/113	198/23239	0.000420766	0.00473442	0.00338292	Mmp12/Ccl28/Fga/Fgb/Fgg/Fermt1	6
BP	GO:0060191	regulation of lipase activity	4/113	72/23239	0.000422673	0.00473442	0.00338292	Apoc3/Apoa2/Apoa1/Apoa5	4
BP	GO:0016125	sterol metabolic process	5/113	130/23239	0.000439145	0.00489083	0.00349467	Apoc3/Apoa2/Apoa1/Saa1/Apoa5	5
BP	GO:0010574	regulation of vascular endothelial growth factor production	3/113	31/23239	0.000455639	0.00498899	0.00356482	C3ar1/C3/Hc	3
BP	GO:0042634	regulation of hair cycle	3/113	31/23239	0.000455639	0.00498899	0.00356482	Ngfr/Inhba/Fermt1	3
BP	GO:2000352	negative regulation of endothelial cell apoptotic process	3/113	31/23239	0.000455639	0.00498899	0.00356482	Fga/Fgb/Fgg	3
BP	GO:0008015	blood circulation	9/113	466/23239	0.000459569	0.00500391	0.00357547	Mc3r/Ccl4/Pmch/Tbxas1/C3ar1/Npr3/Fga/Fgb/Fgg	9
BP	GO:0006631	fatty acid metabolic process	8/113	371/23239	0.000466775	0.00503678	0.00359897	Cd74/Tbxas1/Cyp2e1/Apoa2/C3/Fabp1/Cyp2c70/Apoa5	8
BP	GO:0002819	regulation of adaptive immune response	6/113	202/23239	0.000467757	0.00503678	0.00359897	Cd74/H2-Ab1/Irf7/Pycard/C3/Hpx	6
BP	GO:0019229	regulation of vasoconstriction	4/113	75/23239	0.000493809	0.00528809	0.00377854	Tbxas1/Fga/Fgb/Fgg	4
BP	GO:0003013	circulatory system process	9/113	475/23239	0.000527295	0.00561584	0.00401272	Mc3r/Ccl4/Pmch/Tbxas1/C3ar1/Npr3/Fga/Fgb/Fgg	9
BP	GO:0010573	vascular endothelial growth factor production	3/113	33/23239	0.000549154	0.00572354	0.00408968	C3ar1/C3/Hc	3
BP	GO:0060337	type I interferon signaling pathway	3/113	33/23239	0.000549154	0.00572354	0.00408968	Mmp12/Nlrc5/Irf7	3
BP	GO:0071357	cellular response to type I interferon	3/113	33/23239	0.000549154	0.00572354	0.00408968	Mmp12/Nlrc5/Irf7	3
BP	GO:0071827	plasma lipoprotein particle organization	3/113	33/23239	0.000549154	0.00572354	0.00408968	Apoa2/Apoa1/Apoa5	3
BP	GO:0009611	response to wounding	9/113	479/23239	0.000559923	0.00580473	0.00414769	Mmp12/Ngfr/Fga/Plg/C3/Fgb/Hrg/F2/Fgg	9
BP	GO:0043062	extracellular structure organization	7/113	292/23239	0.00057139	0.00589227	0.00421024	Lgals3/Adamts14/Apoa2/Plg/Apoa1/Apoa5/Fermt1	7
BP	GO:0050728	negative regulation of inflammatory response	5/113	138/23239	0.000576666	0.00591538	0.00422676	Il22/Pycard/Apoa1/Hamp/F2	5
BP	GO:0002920	regulation of humoral immune response	3/113	34/23239	0.000600173	0.00606081	0.00433067	A2m/C3/Hpx	3
BP	GO:0055090	acylglycerol homeostasis	3/113	34/23239	0.000600173	0.00606081	0.00433067	Apoc3/Apoa1/Apoa5	3
BP	GO:0070328	triglyceride homeostasis	3/113	34/23239	0.000600173	0.00606081	0.00433067	Apoc3/Apoa1/Apoa5	3
BP	GO:0050715	positive regulation of cytokine secretion	5/113	141/23239	0.000635781	0.00638731	0.00456396	Mmp12/Ccl3/Pycard/Fermt1/Hc	5
BP	GO:0019835	cytolysis	3/113	35/23239	0.000654123	0.00646183	0.00461721	Lyz2/F2/Hc	3
BP	GO:0045940	positive regulation of steroid metabolic process	3/113	35/23239	0.000654123	0.00646183	0.00461721	Apoa2/Apoa1/Apoa5	3
BP	GO:0050706	regulation of interleukin-1 beta secretion	3/113	35/23239	0.000654123	0.00646183	0.00461721	Ccl3/Pycard/Apoa1	3
BP	GO:1905952	regulation of lipid localization	5/113	142/23239	0.000656461	0.00646183	0.00461721	Apoa2/C3/Apoa1/Mup1/Apoa5	5
BP	GO:0042632	cholesterol homeostasis	4/113	82/23239	0.000692314	0.0067805	0.00484492	Apoc3/Apoa2/Apoa1/Apoa5	4
BP	GO:0046651	lymphocyte proliferation	7/113	302/23239	0.000696865	0.00679095	0.00485238	Lgals3/Cd74/H2-Aa/H2-Ab1/Cd180/Pycard/Cd6	7
BP	GO:0046470	phosphatidylcholine metabolic process	3/113	36/23239	0.000711072	0.00689492	0.00492667	Apoa2/Apoa1/Apoa5	3
BP	GO:0032943	mononuclear cell proliferation	7/113	304/23239	0.000724398	0.0069575	0.00497139	Lgals3/Cd74/H2-Aa/H2-Ab1/Cd180/Pycard/Cd6	7
BP	GO:0055092	sterol homeostasis	4/113	83/23239	0.000724665	0.0069575	0.00497139	Apoc3/Apoa2/Apoa1/Apoa5	4
BP	GO:0002443	leukocyte mediated immunity	9/113	498/23239	0.00073838	0.00705442	0.00504064	Cd74/H2-Ab1/Irf7/C1ra/C3/F2/Hpx/C4bp/Hc	9
BP	GO:0071825	protein-lipid complex subunit organization	3/113	37/23239	0.000771085	0.00733095	0.00523823	Apoa2/Apoa1/Apoa5	3
BP	GO:0050670	regulation of lymphocyte proliferation	6/113	223/23239	0.000785511	0.00742636	0.00530641	Lgals3/Cd74/H2-Aa/H2-Ab1/Pycard/Cd6	6
BP	GO:0002821	positive regulation of adaptive immune response	5/113	148/23239	0.000791305	0.00742636	0.00530641	Cd74/H2-Ab1/Pycard/C3/Hpx	5
BP	GO:0002690	positive regulation of leukocyte chemotaxis	4/113	85/23239	0.000792552	0.00742636	0.00530641	Cxcl10/Ccl4/Cd74/C3ar1	4
BP	GO:0007159	leukocyte cell-cell adhesion	7/113	310/23239	0.000812206	0.00757411	0.00541198	Lgals3/Cd74/H2-Aa/H2-Ab1/Pycard/Cd6/Ccl28	7
BP	GO:0032944	regulation of mononuclear cell proliferation	6/113	225/23239	0.000822786	0.00763624	0.00545637	Lgals3/Cd74/H2-Aa/H2-Ab1/Pycard/Cd6	6
BP	GO:1903524	positive regulation of blood circulation	4/113	86/23239	0.000828126	0.00764937	0.00546575	Tbxas1/Fga/Fgb/Fgg	4
BP	GO:2000403	positive regulation of lymphocyte migration	3/113	38/23239	0.000834227	0.00766938	0.00548005	Cxcl10/Ccl4/Pycard	3
BP	GO:0034340	response to type I interferon	3/113	39/23239	0.00090056	0.00818244	0.00584665	Mmp12/Nlrc5/Irf7	3
BP	GO:1900015	regulation of cytokine production involved in inflammatory response	3/113	39/23239	0.00090056	0.00818244	0.00584665	Pycard/Cd6/F2	3
BP	GO:0032760	positive regulation of tumor necrosis factor production	4/113	88/23239	0.000902629	0.00818244	0.00584665	Ccl4/Ccl3/Cybb/Pycard	4
BP	GO:1903557	positive regulation of tumor necrosis factor superfamily cytokine production	4/113	89/23239	0.000941597	0.00849617	0.00607082	Ccl4/Ccl3/Cybb/Pycard	4
BP	GO:1903522	regulation of blood circulation	6/113	232/23239	0.00096411	0.00865074	0.00618127	Mc3r/Pmch/Tbxas1/Fga/Fgb/Fgg	6
BP	GO:0002449	lymphocyte mediated immunity	8/113	415/23239	0.000967605	0.00865074	0.00618127	Cd74/H2-Ab1/Irf7/C1ra/C3/Hpx/C4bp/Hc	8
BP	GO:0070663	regulation of leukocyte proliferation	6/113	234/23239	0.00100773	0.00896833	0.0064082	Lgals3/Cd74/H2-Aa/H2-Ab1/Pycard/Cd6	6
BP	GO:0018206	peptidyl-methionine modification	2/113	10/23239	0.00102808	0.00905456	0.00646982	Apoa2/Apoa1	2
BP	GO:0051917	regulation of fibrinolysis	2/113	10/23239	0.00102808	0.00905456	0.00646982	Plg/Hrg	2
BP	GO:0006869	lipid transport	7/113	323/23239	0.00103136	0.00905456	0.00646982	Inhba/Apoc3/Apoa2/Apoa1/Fabp1/Apoa5/Abcb11	7
BP	GO:0050702	interleukin-1 beta secretion	3/113	41/23239	0.00104305	0.00911616	0.00651383	Ccl3/Pycard/Apoa1	3
BP	GO:0051222	positive regulation of protein transport	8/113	423/23239	0.00109328	0.00951251	0.00679703	Mmp12/Ccl3/Pycard/Fga/Fgb/Fgg/Fermt1/Hc	8
BP	GO:0002534	cytokine production involved in inflammatory response	3/113	42/23239	0.00111933	0.00965296	0.00689739	Pycard/Cd6/F2	3
BP	GO:0050704	regulation of interleukin-1 secretion	3/113	42/23239	0.00111933	0.00965296	0.00689739	Ccl3/Pycard/Apoa1	3
BP	GO:0046890	regulation of lipid biosynthetic process	5/113	162/23239	0.00118547	0.0101166	0.00722866	Apoc3/C3/Apoa1/Mup1/Apoa5	5
BP	GO:0032371	regulation of sterol transport	3/113	43/23239	0.00119904	0.0101166	0.00722866	Apoa2/Apoa1/Apoa5	3
BP	GO:0032374	regulation of cholesterol transport	3/113	43/23239	0.00119904	0.0101166	0.00722866	Apoa2/Apoa1/Apoa5	3
BP	GO:0033344	cholesterol efflux	3/113	43/23239	0.00119904	0.0101166	0.00722866	Apoa2/Apoa1/Apoa5	3
BP	GO:0070527	platelet aggregation	3/113	43/23239	0.00119904	0.0101166	0.00722866	Fga/Fgb/Fgg	3
BP	GO:0009636	response to toxic substance	7/113	334/23239	0.00125102	0.0102572	0.00732915	Ccl4/Lct/Chrnb3/Gsta3/Fabp1/Hp/Glyat	7
BP	GO:0006957	complement activation, alternative pathway	2/113	11/23239	0.00125255	0.0102572	0.00732915	C3/Hc	2
BP	GO:0009812	flavonoid metabolic process	2/113	11/23239	0.00125255	0.0102572	0.00732915	Ugt1a7c/Ugt1a1	2
BP	GO:0034375	high-density lipoprotein particle remodeling	2/113	11/23239	0.00125255	0.0102572	0.00732915	Apoa2/Apoa1	2
BP	GO:0035376	sterol import	2/113	11/23239	0.00125255	0.0102572	0.00732915	Apoa2/Apoa1	2
BP	GO:0070508	cholesterol import	2/113	11/23239	0.00125255	0.0102572	0.00732915	Apoa2/Apoa1	2
BP	GO:1901678	iron coordination entity transport	2/113	11/23239	0.00125255	0.0102572	0.00732915	Hrg/Hpx	2
BP	GO:0090207	regulation of triglyceride metabolic process	3/113	44/23239	0.00128224	0.0104565	0.00747152	Apoc3/C3/Apoa5	3
BP	GO:2001237	negative regulation of extrinsic apoptotic signaling pathway	4/113	97/23239	0.00129704	0.0105331	0.00752625	Lgals3/Fga/Fgb/Fgg	4
BP	GO:0042129	regulation of T cell proliferation	5/113	168/23239	0.0013927	0.0112629	0.00804779	Lgals3/H2-Aa/H2-Ab1/Pycard/Cd6	5
BP	GO:0042310	vasoconstriction	4/113	99/23239	0.00139874	0.0112651	0.00804929	Tbxas1/Fga/Fgb/Fgg	4
BP	GO:1904951	positive regulation of establishment of protein localization	8/113	441/23239	0.00142403	0.0114215	0.00816111	Mmp12/Ccl3/Pycard/Fga/Fgb/Fgg/Fermt1/Hc	8
BP	GO:0033559	unsaturated fatty acid metabolic process	4/113	100/23239	0.00145162	0.0115951	0.00828512	Cd74/Tbxas1/Cyp2e1/Cyp2c70	4
BP	GO:0006805	xenobiotic metabolic process	4/113	101/23239	0.00150588	0.0119794	0.00855972	Ugt1a7c/Cyp2e1/Cyp2c70/Ugt1a1	4
BP	GO:0001960	negative regulation of cytokine-mediated signaling pathway	3/113	47/23239	0.00155337	0.0122572	0.00875818	Mmp12/Nlrc5/Apoa1	3
BP	GO:1904036	negative regulation of epithelial cell apoptotic process	3/113	47/23239	0.00155337	0.0122572	0.00875818	Fga/Fgb/Fgg	3
BP	GO:0071675	regulation of mononuclear cell migration	3/113	48/23239	0.0016511	0.0129758	0.00927166	Cxcl10/Lgals3/C3ar1	3
BP	GO:0097756	negative regulation of blood vessel diameter	4/113	105/23239	0.00173707	0.0135439	0.0096776	Tbxas1/Fga/Fgb/Fgg	4
BP	GO:0050701	interleukin-1 secretion	3/113	49/23239	0.00175259	0.0135439	0.0096776	Ccl3/Pycard/Apoa1	3
BP	GO:0010896	regulation of triglyceride catabolic process	2/113	13/23239	0.00176508	0.0135439	0.0096776	Apoc3/Apoa5	2
BP	GO:0030449	regulation of complement activation	2/113	13/23239	0.00176508	0.0135439	0.0096776	A2m/C3	2
BP	GO:0052695	cellular glucuronidation	2/113	13/23239	0.00176508	0.0135439	0.0096776	Ugt1a7c/Ugt1a1	2
BP	GO:0090197	positive regulation of chemokine secretion	2/113	13/23239	0.00176508	0.0135439	0.0096776	Pycard/Hc	2
BP	GO:2001235	positive regulation of apoptotic signaling pathway	5/113	178/23239	0.00179585	0.0137259	0.00980765	Ngfr/Atf3/Siglec1/Pycard/Inhba	5
BP	GO:0006874	cellular calcium ion homeostasis	8/113	460/23239	0.00185493	0.0140897	0.0100676	Cxcl10/Pmch/Ccl3/C3ar1/Cd52/Ccl28/F2/Trpm1	8
BP	GO:0044058	regulation of digestive system process	3/113	50/23239	0.0018579	0.0140897	0.0100676	Apoa2/Apoa1/Apoa5	3
BP	GO:0045766	positive regulation of angiogenesis	5/113	180/23239	0.00188576	0.0142455	0.0101789	Lgals3/Cybb/C3ar1/C3/Hc	5
BP	GO:0060761	negative regulation of response to cytokine stimulus	3/113	51/23239	0.00196708	0.0148025	0.0105769	Mmp12/Nlrc5/Apoa1	3
BP	GO:0006690	icosanoid metabolic process	4/113	109/23239	0.00199183	0.0149207	0.0106614	Cd74/Tbxas1/Cyp2e1/Cyp2c70	4
BP	GO:0050870	positive regulation of T cell activation	5/113	183/23239	0.00202674	0.0149207	0.0106614	Cd74/H2-Aa/H2-Ab1/Pycard/Cd6	5
BP	GO:0001771	immunological synapse formation	2/113	14/23239	0.00205273	0.0149207	0.0106614	Lgals3/Cd6	2
BP	GO:0006063	uronic acid metabolic process	2/113	14/23239	0.00205273	0.0149207	0.0106614	Ugt1a7c/Ugt1a1	2
BP	GO:0018158	protein oxidation	2/113	14/23239	0.00205273	0.0149207	0.0106614	Apoa2/Apoa1	2
BP	GO:0019585	glucuronate metabolic process	2/113	14/23239	0.00205273	0.0149207	0.0106614	Ugt1a7c/Ugt1a1	2
BP	GO:0051004	regulation of lipoprotein lipase activity	2/113	14/23239	0.00205273	0.0149207	0.0106614	Apoc3/Apoa5	2
BP	GO:0090196	regulation of chemokine secretion	2/113	14/23239	0.00205273	0.0149207	0.0106614	Pycard/Hc	2
BP	GO:2000257	regulation of protein activation cascade	2/113	14/23239	0.00205273	0.0149207	0.0106614	A2m/C3	2
BP	GO:0016525	negative regulation of angiogenesis	4/113	110/23239	0.00205934	0.0149207	0.0106614	Cxcl10/Ngfr/Plg/Hrg	4
BP	GO:0006956	complement activation	5/113	184/23239	0.00207541	0.0149604	0.0106897	A2m/C1ra/C3/C4bp/Hc	5
BP	GO:2000351	regulation of endothelial cell apoptotic process	3/113	52/23239	0.00208018	0.0149604	0.0106897	Fga/Fgb/Fgg	3
BP	GO:0045824	negative regulation of innate immune response	3/113	53/23239	0.00219724	0.0156865	0.0112086	Mmp12/A2m/Nlrc5	3
BP	GO:0090303	positive regulation of wound healing	3/113	53/23239	0.00219724	0.0156865	0.0112086	Plg/Hrg/F2	3
BP	GO:2000181	negative regulation of blood vessel morphogenesis	4/113	113/23239	0.00227135	0.0161564	0.0115443	Cxcl10/Ngfr/Plg/Hrg	4
BP	GO:0055074	calcium ion homeostasis	8/113	477/23239	0.00232246	0.0163179	0.0116597	Cxcl10/Pmch/Ccl3/C3ar1/Cd52/Ccl28/F2/Trpm1	8
BP	GO:0044242	cellular lipid catabolic process	5/113	189/23239	0.00233162	0.0163179	0.0116597	Apoc3/Apoa2/Apoa1/Fabp1/Apoa5	5
BP	GO:0002739	regulation of cytokine secretion involved in immune response	2/113	15/23239	0.00236103	0.0163179	0.0116597	Apoa2/Apoa1	2
BP	GO:0006555	methionine metabolic process	2/113	15/23239	0.00236103	0.0163179	0.0116597	Mat1a/Bhmt	2
BP	GO:0060330	regulation of response to interferon-gamma	2/113	15/23239	0.00236103	0.0163179	0.0116597	Nlrc5/Hpx	2
BP	GO:0060334	regulation of interferon-gamma-mediated signaling pathway	2/113	15/23239	0.00236103	0.0163179	0.0116597	Nlrc5/Hpx	2
BP	GO:0090195	chemokine secretion	2/113	15/23239	0.00236103	0.0163179	0.0116597	Pycard/Hc	2
BP	GO:1900016	negative regulation of cytokine production involved in inflammatory response	2/113	15/23239	0.00236103	0.0163179	0.0116597	Pycard/F2	2
BP	GO:0042110	T cell activation	8/113	480/23239	0.00241381	0.0166237	0.0118783	Lgals3/Cd74/Ly9/H2-Aa/H2-Ab1/Pycard/Cd6/Eomes	8
BP	GO:0072577	endothelial cell apoptotic process	3/113	55/23239	0.00244345	0.0167098	0.0119397	Fga/Fgb/Fgg	3
BP	GO:2000401	regulation of lymphocyte migration	3/113	55/23239	0.00244345	0.0167098	0.0119397	Cxcl10/Ccl4/Pycard	3
BP	GO:0003018	vascular process in circulatory system	5/113	192/23239	0.00249599	0.0169044	0.0120788	Ccl4/Tbxas1/Fga/Fgb/Fgg	5
BP	GO:0050866	negative regulation of cell activation	5/113	192/23239	0.00249599	0.0169044	0.0120788	Lgals3/Cd74/H2-Aa/H2-Ab1/Fgg	5
BP	GO:0050868	negative regulation of T cell activation	4/113	116/23239	0.00249794	0.0169044	0.0120788	Lgals3/Cd74/H2-Aa/H2-Ab1	4
BP	GO:0072503	cellular divalent inorganic cation homeostasis	8/113	484/23239	0.00253998	0.0171295	0.0122396	Cxcl10/Pmch/Ccl3/C3ar1/Cd52/Ccl28/F2/Trpm1	8
BP	GO:0048512	circadian behavior	3/113	56/23239	0.00257269	0.0172903	0.0123545	Mc3r/Pmch/Mup1	3
BP	GO:1903039	positive regulation of leukocyte cell-cell adhesion	5/113	194/23239	0.00261014	0.0174817	0.0124913	Cd74/H2-Aa/H2-Ab1/Pycard/Cd6	5
BP	GO:0032651	regulation of interleukin-1 beta production	3/113	57/23239	0.00270608	0.0180622	0.0129061	Ccl3/Pycard/Apoa1	3
BP	GO:0006066	alcohol metabolic process	6/113	287/23239	0.00282351	0.0187183	0.0133749	Plb1/Apoc3/Apoa2/Apoa1/Saa1/Apoa5	6
BP	GO:0042157	lipoprotein metabolic process	4/113	120/23239	0.0028236	0.0187183	0.0133749	Apoc3/Apoa2/Apoa1/Apoa5	4
BP	GO:0007622	rhythmic behavior	3/113	58/23239	0.00284367	0.0187641	0.0134076	Mc3r/Pmch/Mup1	3
BP	GO:1904018	positive regulation of vasculature development	5/113	198/23239	0.00284976	0.0187641	0.0134076	Lgals3/Cybb/C3ar1/C3/Hc	5
BP	GO:0032722	positive regulation of chemokine production	3/113	59/23239	0.0029855	0.0195917	0.013999	Cd74/Pycard/Hc	3
BP	GO:0002922	positive regulation of humoral immune response	2/113	17/23239	0.00303874	0.0198077	0.0141533	C3/Hpx	2
BP	GO:0006656	phosphatidylcholine biosynthetic process	2/113	17/23239	0.00303874	0.0198077	0.0141533	Apoa2/Apoa1	2
BP	GO:0043900	regulation of multi-organism process	7/113	392/23239	0.00308077	0.0200148	0.0143013	Mmp12/Ccl4/Cd74/Plb1/Cd180/Pycard/Inhba	7
BP	GO:0042098	T cell proliferation	5/113	202/23239	0.00310491	0.0201046	0.0143654	Lgals3/H2-Aa/H2-Ab1/Pycard/Cd6	5
BP	GO:1901343	negative regulation of vasculature development	4/113	125/23239	0.00327013	0.0210704	0.0150556	Cxcl10/Ngfr/Plg/Hrg	4
BP	GO:0015914	phospholipid transport	3/113	61/23239	0.00328203	0.0210704	0.0150556	Apoa2/Apoa1/Apoa5	3
BP	GO:0050863	regulation of T cell activation	6/113	296/23239	0.00328651	0.0210704	0.0150556	Lgals3/Cd74/H2-Aa/H2-Ab1/Pycard/Cd6	6
BP	GO:0010810	regulation of cell-substrate adhesion	5/113	205/23239	0.00330681	0.0211311	0.0150989	Mmp12/Ccl28/Plg/Apoa1/Fermt1	5
BP	GO:0002698	negative regulation of immune effector process	4/113	126/23239	0.00336487	0.0214318	0.0153138	Lgals3/A2m/Apoa2/Apoa1	4
BP	GO:0020027	hemoglobin metabolic process	2/113	18/23239	0.00340776	0.021564	0.0154083	Inhba/Hpx	2
BP	GO:0045475	locomotor rhythm	2/113	18/23239	0.00340776	0.021564	0.0154083	Mc3r/Mup1	2
BP	GO:0050920	regulation of chemotaxis	5/113	210/23239	0.00366409	0.0231111	0.0165137	Cxcl10/Ccl4/Cd74/C3ar1/Hc	5
BP	GO:0050766	positive regulation of phagocytosis	3/113	64/23239	0.00375962	0.0235794	0.0168483	Pycard/C3/Ahsg	3
BP	GO:0051928	positive regulation of calcium ion transport	4/113	130/23239	0.00376254	0.0235794	0.0168483	Cxcl10/Ccl4/Lgals3/F2	4
BP	GO:1901568	fatty acid derivative metabolic process	4/113	132/23239	0.00397284	0.0248175	0.017733	Cd74/Tbxas1/Cyp2e1/Cyp2c70	4
BP	GO:1903036	positive regulation of response to wounding	3/113	66/23239	0.00410034	0.0255322	0.0182437	Plg/Hrg/F2	3
BP	GO:0055088	lipid homeostasis	4/113	134/23239	0.00419096	0.0258013	0.018436	Apoc3/Apoa2/Apoa1/Apoa5	4
BP	GO:0002374	cytokine secretion involved in immune response	2/113	20/23239	0.00420511	0.0258013	0.018436	Apoa2/Apoa1	2
BP	GO:0010039	response to iron ion	2/113	20/23239	0.00420511	0.0258013	0.018436	Lct/Hrg	2
BP	GO:0033574	response to testosterone	2/113	20/23239	0.00420511	0.0258013	0.018436	Mup1/Mup11	2
BP	GO:0051607	defense response to virus	5/113	217/23239	0.00420976	0.0258013	0.018436	Mmp12/Itgax/Cxcl10/Irf7/Pycard	5
BP	GO:0034109	homotypic cell-cell adhesion	3/113	67/23239	0.00427751	0.0261344	0.0186739	Fga/Fgb/Fgg	3
BP	GO:0050921	positive regulation of chemotaxis	4/113	136/23239	0.00441704	0.0269025	0.0192228	Cxcl10/Ccl4/Cd74/C3ar1	4
BP	GO:0019915	lipid storage	3/113	68/23239	0.00445925	0.026991	0.019286	C3/Apoa1/Mup1	3
BP	GO:0032611	interleukin-1 beta production	3/113	68/23239	0.00445925	0.026991	0.019286	Ccl3/Pycard/Apoa1	3
BP	GO:0042742	defense response to bacterium	7/113	420/23239	0.00448801	0.0270809	0.0193503	Lyz2/Pycard/Fga/Hamp/Fgb/F2/Hp	7
BP	GO:0010866	regulation of triglyceride biosynthetic process	2/113	21/23239	0.00463305	0.0277841	0.0198527	Apoc3/C3	2
BP	GO:0060333	interferon-gamma-mediated signaling pathway	2/113	21/23239	0.00463305	0.0277841	0.0198527	Nlrc5/Hpx	2
BP	GO:0046486	glycerolipid metabolic process	6/113	320/23239	0.00479778	0.0286759	0.02049	Apoc3/Cyp2e1/Apoa2/C3/Apoa1/Apoa5	6
BP	GO:2001234	negative regulation of apoptotic signaling pathway	5/113	224/23239	0.00481119	0.0286759	0.02049	Lgals3/Cd74/Fga/Fgb/Fgg	5
BP	GO:0002532	production of molecular mediator involved in inflammatory response	3/113	70/23239	0.00483664	0.0287397	0.0205355	Pycard/Cd6/F2	3
BP	GO:0045017	glycerolipid biosynthetic process	4/113	140/23239	0.00489359	0.0289897	0.0207142	Apoc3/Apoa2/C3/Apoa1	4
BP	GO:0002700	regulation of production of molecular mediator of immune response	4/113	141/23239	0.00501791	0.0295423	0.021109	Cd74/Apoa2/Apoa1/Hpx	4
BP	GO:0002831	regulation of response to biotic stimulus	4/113	141/23239	0.00501791	0.0295423	0.021109	Mmp12/Cd180/Pycard/Hrg	4
BP	GO:0051851	modification by host of symbiont morphology or physiology	3/113	71/23239	0.00503235	0.0295423	0.021109	Ccl4/Plg/F2	3
BP	GO:1901623	regulation of lymphocyte chemotaxis	2/113	22/23239	0.00508024	0.0297339	0.021246	Cxcl10/Ccl4	2
BP	GO:0071466	cellular response to xenobiotic stimulus	4/113	144/23239	0.00540354	0.0315314	0.0225304	Ugt1a7c/Cyp2e1/Cyp2c70/Ugt1a1	4
BP	GO:0002719	negative regulation of cytokine production involved in immune response	2/113	23/23239	0.00554649	0.0320775	0.0229205	Apoa2/Apoa1	2
BP	GO:0032727	positive regulation of interferon-alpha production	2/113	23/23239	0.00554649	0.0320775	0.0229205	Mmp12/Irf7	2
BP	GO:0050995	negative regulation of lipid catabolic process	2/113	23/23239	0.00554649	0.0320775	0.0229205	Apoc3/Apoa2	2
BP	GO:0032652	regulation of interleukin-1 production	3/113	74/23239	0.00564788	0.0325672	0.0232705	Ccl3/Pycard/Apoa1	3
BP	GO:0032680	regulation of tumor necrosis factor production	4/113	147/23239	0.00580852	0.0332965	0.0237916	Ccl4/Ccl3/Cybb/Pycard	4
BP	GO:0051250	negative regulation of lymphocyte activation	4/113	147/23239	0.00580852	0.0332965	0.0237916	Lgals3/Cd74/H2-Aa/H2-Ab1	4
BP	GO:0002718	regulation of cytokine production involved in immune response	3/113	75/23239	0.00586263	0.0335081	0.0239428	Cd74/Apoa2/Apoa1	3
BP	GO:0001516	prostaglandin biosynthetic process	2/113	24/23239	0.0060316	0.0340741	0.0243472	Cd74/Tbxas1	2
BP	GO:0046457	prostanoid biosynthetic process	2/113	24/23239	0.0060316	0.0340741	0.0243472	Cd74/Tbxas1	2
BP	GO:0071677	positive regulation of mononuclear cell migration	2/113	24/23239	0.0060316	0.0340741	0.0243472	Cxcl10/Lgals3	2
BP	GO:0090023	positive regulation of neutrophil chemotaxis	2/113	24/23239	0.0060316	0.0340741	0.0243472	Cd74/C3ar1	2
BP	GO:0051702	interaction with symbiont	3/113	76/23239	0.00608222	0.0341045	0.0243689	Ccl4/Plg/F2	3
BP	GO:0032640	tumor necrosis factor production	4/113	149/23239	0.00608947	0.0341045	0.0243689	Ccl4/Ccl3/Cybb/Pycard	4
BP	GO:1903555	regulation of tumor necrosis factor superfamily cytokine production	4/113	149/23239	0.00608947	0.0341045	0.0243689	Ccl4/Ccl3/Cybb/Pycard	4
BP	GO:0002792	negative regulation of peptide secretion	4/113	150/23239	0.00623327	0.0348099	0.0248729	Cd74/Apoa2/Apoa1/Mup1	4
BP	GO:0015850	organic hydroxy compound transport	5/113	239/23239	0.00630157	0.0350191	0.0250224	Lgals3/Apoa2/Apoa1/Apoa5/Abcb11	5
BP	GO:0070228	regulation of lymphocyte apoptotic process	3/113	77/23239	0.00630667	0.0350191	0.0250224	Lgals3/Cd74/Siglec1	3
BP	GO:0071706	tumor necrosis factor superfamily cytokine production	4/113	152/23239	0.00652763	0.035583	0.0254253	Ccl4/Ccl3/Cybb/Pycard	4
BP	GO:0031100	animal organ regeneration	2/113	25/23239	0.00653537	0.035583	0.0254253	Apoa2/Apoa1	2
BP	GO:0050832	defense response to fungus	2/113	25/23239	0.00653537	0.035583	0.0254253	Hamp/Hrg	2
BP	GO:0015918	sterol transport	3/113	78/23239	0.00653602	0.035583	0.0254253	Apoa2/Apoa1/Apoa5	3
BP	GO:0030301	cholesterol transport	3/113	78/23239	0.00653602	0.035583	0.0254253	Apoa2/Apoa1/Apoa5	3
BP	GO:0032479	regulation of type I interferon production	3/113	78/23239	0.00653602	0.035583	0.0254253	Mmp12/Irf7/Pycard	3
BP	GO:0045682	regulation of epidermis development	3/113	78/23239	0.00653602	0.035583	0.0254253	Ngfr/Inhba/Fermt1	3
BP	GO:1901615	organic hydroxy compound metabolic process	7/113	452/23239	0.00663983	0.0360474	0.0257572	Plb1/Apoc3/Apoa2/Apoa1/Gc/Saa1/Apoa5	7
BP	GO:0015748	organophosphate ester transport	3/113	79/23239	0.00677028	0.0366535	0.0261903	Apoa2/Apoa1/Apoa5	3
BP	GO:0071624	positive regulation of granulocyte chemotaxis	2/113	26/23239	0.00705763	0.0379981	0.0271511	Cd74/C3ar1	2
BP	GO:0090208	positive regulation of triglyceride metabolic process	2/113	26/23239	0.00705763	0.0379981	0.0271511	Apoc3/Apoa5	2
BP	GO:0035296	regulation of tube diameter	4/113	156/23239	0.00714371	0.0382503	0.0273312	Tbxas1/Fga/Fgb/Fgg	4
BP	GO:0097746	regulation of blood vessel diameter	4/113	156/23239	0.00714371	0.0382503	0.0273312	Tbxas1/Fga/Fgb/Fgg	4
BP	GO:0032606	type I interferon production	3/113	81/23239	0.00725366	0.0387325	0.0276758	Mmp12/Irf7/Pycard	3
BP	GO:0035987	endodermal cell differentiation	2/113	27/23239	0.00759819	0.0404614	0.0289111	Inhba/Eomes	2
BP	GO:1901652	response to peptide	6/113	353/23239	0.00764047	0.0405757	0.0289928	Ngfr/Apoc3/Serpina1a/Serpina1d/Serpina1b/Ahsg	6
BP	GO:0032642	regulation of chemokine production	3/113	83/23239	0.007757	0.0409713	0.0292755	Cd74/Pycard/Hc	3
BP	GO:0034103	regulation of tissue remodeling	3/113	83/23239	0.007757	0.0409713	0.0292755	Hamp/Hrg/Ahsg	3
BP	GO:0032647	regulation of interferon-alpha production	2/113	28/23239	0.00815685	0.0429667	0.0307013	Mmp12/Irf7	2
BP	GO:0045833	negative regulation of lipid metabolic process	3/113	85/23239	0.0082805	0.0433836	0.0309992	Apoc3/Apoa2/Mup1	3
BP	GO:1904035	regulation of epithelial cell apoptotic process	3/113	85/23239	0.0082805	0.0433836	0.0309992	Fga/Fgb/Fgg	3
BP	GO:0007229	integrin-mediated signaling pathway	3/113	86/23239	0.00854986	0.0445553	0.0318364	Itgax/Apoa1/Fermt1	3
BP	GO:0032612	interleukin-1 production	3/113	86/23239	0.00854986	0.0445553	0.0318364	Ccl3/Pycard/Apoa1	3
BP	GO:0009914	hormone transport	6/113	362/23239	0.00859111	0.0446509	0.0319047	Slc18a3/Inhba/Fga/Mup1/Fgb/Fgg	6
BP	GO:0002366	leukocyte activation involved in immune response	5/113	258/23239	0.00862128	0.0446757	0.0319224	Lgals3/Ly9/Cd180/Pycard/Eomes	5
BP	GO:0006958	complement activation, classical pathway	4/113	165/23239	0.00866753	0.0446757	0.0319224	C1ra/C3/C4bp/Hc	4
BP	GO:0002438	acute inflammatory response to antigenic stimulus	2/113	29/23239	0.00873343	0.0446757	0.0319224	Cd6/C3	2
BP	GO:0010803	regulation of tumor necrosis factor-mediated signaling pathway	2/113	29/23239	0.00873343	0.0446757	0.0319224	Pycard/Apoa1	2
BP	GO:0032607	interferon-alpha production	2/113	29/23239	0.00873343	0.0446757	0.0319224	Mmp12/Irf7	2
BP	GO:0050718	positive regulation of interleukin-1 beta secretion	2/113	29/23239	0.00873343	0.0446757	0.0319224	Ccl3/Pycard	2
BP	GO:0032602	chemokine production	3/113	87/23239	0.00882433	0.0450226	0.0321703	Cd74/Pycard/Hc	3
BP	GO:0010035	response to inorganic substance	7/113	478/23239	0.00889079	0.0452432	0.0323279	Lct/Fga/Fabp1/Fgb/Hrg/Hp/Fgg	7
BP	GO:0002263	cell activation involved in immune response	5/113	262/23239	0.00917592	0.0464516	0.0331914	Lgals3/Ly9/Cd180/Pycard/Eomes	5
BP	GO:0009615	response to virus	5/113	262/23239	0.00917592	0.0464516	0.0331914	Mmp12/Itgax/Cxcl10/Irf7/Pycard	5
BP	GO:0050880	regulation of blood vessel size	4/113	168/23239	0.00921914	0.0465495	0.0332613	Tbxas1/Fga/Fgb/Fgg	4
BP	GO:0010758	regulation of macrophage chemotaxis	2/113	30/23239	0.00932774	0.0468551	0.0334797	C3ar1/Hc	2
BP	GO:0090022	regulation of neutrophil chemotaxis	2/113	30/23239	0.00932774	0.0468551	0.0334797	Cd74/C3ar1	2
BP	GO:0050764	regulation of phagocytosis	3/113	89/23239	0.00938865	0.0470158	0.0335945	Pycard/C3/Ahsg	3
BP	GO:0035150	regulation of tube size	4/113	169/23239	0.00940798	0.0470158	0.0335945	Tbxas1/Fga/Fgb/Fgg	4
BP	GO:0010038	response to metal ion	5/113	264/23239	0.00946228	0.0471662	0.033702	Lct/Fga/Fgb/Hrg/Fgg	5
BP	GO:0043902	positive regulation of multi-organism process	4/113	170/23239	0.00959932	0.0477272	0.0341028	Cd74/Plb1/Cd180/Inhba	4
BP	GO:0046889	positive regulation of lipid biosynthetic process	3/113	90/23239	0.00967855	0.0479987	0.0342968	Apoc3/Apoa1/Apoa5	3
BP	GO:0019373	epoxygenase P450 pathway	2/113	31/23239	0.00993961	0.0487961	0.0348666	Cyp2e1/Cyp2c70	2
BP	GO:0035025	positive regulation of Rho protein signal transduction	2/113	31/23239	0.00993961	0.0487961	0.0348666	Ngfr/Apoa1	2
BP	GO:0045662	negative regulation of myoblast differentiation	2/113	31/23239	0.00993961	0.0487961	0.0348666	Cxcl10/Ccl9	2
BP	GO:0051180	vitamin transport	2/113	31/23239	0.00993961	0.0487961	0.0348666	Apoa1/Gc	2
BP	GO:0051817	modification of morphology or physiology of other organism involved in symbiotic interaction	3/113	91/23239	0.00997362	0.0487961	0.0348666	Ccl4/Plg/F2	3
BP	GO:0002695	negative regulation of leukocyte activation	4/113	172/23239	0.00998956	0.0487961	0.0348666	Lgals3/Cd74/H2-Aa/H2-Ab1	4
CC	GO:0034364	high-density lipoprotein particle	6/116	23/23416	1.22234e-09	2.21243e-07	1.99434e-07	Apoc3/Apoa2/Apoa1/Saa2/Saa1/Apoa5	6
CC	GO:0034358	plasma lipoprotein particle	6/116	35/23416	1.87262e-08	1.12981e-06	1.01844e-06	Apoc3/Apoa2/Apoa1/Saa2/Saa1/Apoa5	6
CC	GO:1990777	lipoprotein particle	6/116	35/23416	1.87262e-08	1.12981e-06	1.01844e-06	Apoc3/Apoa2/Apoa1/Saa2/Saa1/Apoa5	6
CC	GO:0032994	protein-lipid complex	6/116	37/23416	2.66054e-08	1.2039e-06	1.08522e-06	Apoc3/Apoa2/Apoa1/Saa2/Saa1/Apoa5	6
CC	GO:0062023	collagen-containing extracellular matrix	12/116	330/23416	9.33141e-08	2.97764e-06	2.68412e-06	Prss3/Lgals3/Fga/Plg/Itih4/Fgb/Hrg/F2/Ahsg/Pzp/Ambp/Fgg	12
CC	GO:0031012	extracellular matrix	14/116	474/23416	9.87064e-08	2.97764e-06	2.68412e-06	Mmp12/Prss3/Lgals3/Cd180/Fga/Plg/Itih4/Fgb/Hrg/F2/Ahsg/Pzp/Ambp/Fgg	14
CC	GO:0042627	chylomicron	4/116	12/23416	2.74466e-07	7.0969e-06	6.39733e-06	Apoc3/Apoa2/Apoa1/Apoa5	4
CC	GO:0034361	very-low-density lipoprotein particle	4/116	18/23416	1.65816e-06	3.33474e-05	3.00602e-05	Apoc3/Apoa2/Apoa1/Apoa5	4
CC	GO:0034385	triglyceride-rich plasma lipoprotein particle	4/116	18/23416	1.65816e-06	3.33474e-05	3.00602e-05	Apoc3/Apoa2/Apoa1/Apoa5	4
CC	GO:0031091	platelet alpha granule	3/116	19/23416	0.000108329	0.00196075	0.00176747	Fga/Fgb/Fgg	3
CC	GO:0042611	MHC protein complex	3/116	23/23416	0.000195147	0.00321105	0.00289452	Cd74/H2-Aa/H2-Ab1	3
CC	GO:0048500	signal recognition particle	2/116	10/23416	0.00106679	0.0160908	0.0145047	Srp54a/Srp54b	2
CC	GO:0005791	rough endoplasmic reticulum	4/116	94/23416	0.00123713	0.0171199	0.0154323	Ngfr/Cybb/Lyz2/Fga	4
CC	GO:0030139	endocytic vesicle	5/116	163/23416	0.00132419	0.0171199	0.0154323	Ngfr/Slc18a3/Cybb/Apoa1/Hrg	5
MF	GO:0004857	enzyme inhibitor activity	17/114	379/22744	7.03914e-12	2.08359e-09	1.66717e-09	Cst7/A2m/Apoc3/Apoa2/C3/Serpina1a/Apoa1/Serpina1d/Itih4/Serpina1b/Hrg/Fetub/Ahsg/Pzp/Ambp/Hc/Ugt1a1	17
MF	GO:0061134	peptidase regulator activity	14/114	242/22744	1.99142e-11	2.34341e-09	1.87506e-09	Cst7/A2m/Pycard/C3/Serpina1a/Serpina1d/Itih4/Serpina1b/Hrg/Fetub/Ahsg/Pzp/Ambp/Hc	14
MF	GO:0004866	endopeptidase inhibitor activity	13/114	199/22744	2.37507e-11	2.34341e-09	1.87506e-09	Cst7/A2m/C3/Serpina1a/Serpina1d/Itih4/Serpina1b/Hrg/Fetub/Ahsg/Pzp/Ambp/Hc	13
MF	GO:0061135	endopeptidase regulator activity	13/114	207/22744	3.89626e-11	2.76208e-09	2.21005e-09	Cst7/A2m/C3/Serpina1a/Serpina1d/Itih4/Serpina1b/Hrg/Fetub/Ahsg/Pzp/Ambp/Hc	13
MF	GO:0030414	peptidase inhibitor activity	13/114	210/22744	4.66567e-11	2.76208e-09	2.21005e-09	Cst7/A2m/C3/Serpina1a/Serpina1d/Itih4/Serpina1b/Hrg/Fetub/Ahsg/Pzp/Ambp/Hc	13
MF	GO:0048018	receptor ligand activity	16/114	484/22744	2.62989e-09	1.29741e-07	1.03812e-07	Il22/Retnla/Cxcl10/Ccl4/Pmch/Ccl3/Lgals3/Ccl6/Ccl9/Inhba/Ccl28/Lefty2/Apoa1/Hamp/Saa2/Saa1	16
MF	GO:0008009	chemokine activity	6/114	43/22744	7.27795e-08	3.07753e-06	2.46246e-06	Cxcl10/Ccl4/Ccl3/Ccl6/Ccl9/Ccl28	6
MF	GO:0004867	serine-type endopeptidase inhibitor activity	8/114	118/22744	1.43794e-07	5.32038e-06	4.25706e-06	A2m/Serpina1a/Serpina1d/Itih4/Serpina1b/Hrg/Pzp/Ambp	8
MF	GO:0042379	chemokine receptor binding	6/114	66/22744	9.87744e-07	3.24858e-05	2.59933e-05	Cxcl10/Ccl4/Ccl3/Ccl6/Ccl9/Ccl28	6
MF	GO:0005125	cytokine activity	9/114	214/22744	1.3477e-06	3.9892e-05	3.19193e-05	Il22/Cxcl10/Ccl4/Ccl3/Ccl6/Ccl9/Inhba/Ccl28/Lefty2	9
MF	GO:0001664	G protein-coupled receptor binding	10/114	285/22744	1.76295e-06	4.74395e-05	3.79583e-05	Cxcl10/Ccl4/Pmch/Ccl3/Ccl6/Ccl9/Ccl28/C3/Saa2/Saa1	10
MF	GO:0042277	peptide binding	10/114	307/22744	3.42264e-06	8.44252e-05	6.75521e-05	Mc3r/Cd74/Ngfr/H2-Aa/H2-Ab1/Npr3/Inhba/Apoa1/Srp54a/Srp54b	10
MF	GO:0005126	cytokine receptor binding	10/114	322/22744	5.21679e-06	0.000118782	9.50427e-05	Cxcl10/Ccl4/Ccl3/Ngfr/Ccl6/Ccl9/Pycard/Inhba/Ccl28/Lefty2	10
MF	GO:0070325	lipoprotein particle receptor binding	4/114	30/22744	1.48351e-05	0.000313655	0.000250969	Apoc3/Apoa2/Apoa1/Apoa5	4
MF	GO:0033218	amide binding	10/114	373/22744	1.87092e-05	0.000363564	0.000290903	Mc3r/Cd74/Ngfr/H2-Aa/H2-Ab1/Npr3/Inhba/Apoa1/Srp54a/Srp54b	10
MF	GO:0055102	lipase inhibitor activity	3/114	11/22744	1.96521e-05	0.000363564	0.000290903	Apoc3/Apoa2/Apoa1	3
MF	GO:0043121	neurotrophin binding	3/114	12/22744	2.61071e-05	0.00045457	0.000363721	Ngfr/A2m/Pzp	3
MF	GO:0048020	CCR chemokine receptor binding	4/114	46/22744	8.30449e-05	0.00136563	0.0010927	Ccl4/Ccl3/Ccl6/Ccl9	4
MF	GO:0008201	heparin binding	6/114	150/22744	0.000110528	0.00165882	0.00132729	Cxcl10/Liph/Hrg/F2/Saa1/Apoa5	6
MF	GO:0017127	cholesterol transporter activity	3/114	19/22744	0.000112082	0.00165882	0.00132729	Apoa2/Apoa1/Apoa5	3
MF	GO:0020037	heme binding	6/114	155/22744	0.0001323	0.00186479	0.0014921	Cybb/Tbxas1/Cyp2e1/Hpx/Cyp2c70/Ambp	6
MF	GO:0005496	steroid binding	5/114	102/22744	0.000163837	0.00220435	0.0017638	Apoa2/Apoa1/Gc/Apoa5/Ugt1a1	5
MF	GO:0046906	tetrapyrrole binding	6/114	164/22744	0.00017996	0.00231601	0.00185314	Cybb/Tbxas1/Cyp2e1/Hpx/Cyp2c70/Ambp	6
MF	GO:0004869	cysteine-type endopeptidase inhibitor activity	4/114	71/22744	0.00044909	0.00553878	0.00443181	Cst7/Hrg/Fetub/Ahsg	4
MF	GO:0015248	sterol transporter activity	3/114	31/22744	0.000497643	0.00589209	0.00471451	Apoa2/Apoa1/Apoa5	3
MF	GO:0005539	glycosaminoglycan binding	6/114	202/22744	0.000548488	0.00624433	0.00499635	Cxcl10/Liph/Hrg/F2/Saa1/Apoa5	6
MF	GO:0002020	protease binding	5/114	138/22744	0.000661039	0.00724695	0.00579859	A2m/Pycard/Serpina1a/Serpina1d/Serpina1b	5
MF	GO:0005319	lipid transporter activity	5/114	145/22744	0.000826412	0.00873635	0.00699032	Apoa2/Apoa1/Fabp1/Apoa5/Abcb11	5
MF	GO:0042056	chemoattractant activity	3/114	39/22744	0.000982721	0.0100305	0.00802586	Lgals3/Saa2/Saa1	3
MF	GO:0015485	cholesterol binding	3/114	40/22744	0.00105854	0.0104443	0.00835691	Apoa2/Apoa1/Apoa5	3
MF	GO:1990405	protein antigen binding	2/114	11/22744	0.00132983	0.0126978	0.01016	H2-Ab1/Plg	2
MF	GO:1901681	sulfur compound binding	6/114	244/22744	0.00145724	0.0134795	0.0107855	Cxcl10/Liph/Hrg/F2/Saa1/Apoa5	6
MF	GO:0032934	sterol binding	3/114	46/22744	0.00159128	0.0142733	0.0114207	Apoa2/Apoa1/Apoa5	3
MF	GO:0004175	endopeptidase activity	8/114	439/22744	0.00167487	0.0145812	0.011667	Mmp12/Prss3/Pycard/Psmb9/C1ra/Plg/F2/Hp	8
MF	GO:0042562	hormone binding	4/114	108/22744	0.00214941	0.0181779	0.0145449	Mc3r/Chrnb3/Npr3/Inhba	4
MF	GO:0004252	serine-type endopeptidase activity	5/114	182/22744	0.00225672	0.0185552	0.0148468	Prss3/C1ra/Plg/F2/Hp	5
MF	GO:0017046	peptide hormone binding	3/114	53/22744	0.00239406	0.0191525	0.0153247	Mc3r/Npr3/Inhba	3
MF	GO:0001540	amyloid-beta binding	3/114	54/22744	0.00252571	0.0196739	0.0157419	Cd74/Ngfr/Apoa1	3
MF	GO:0070696	transmembrane receptor protein serine/threonine kinase binding	2/114	18/22744	0.00361555	0.0272588	0.0218109	Pycard/Inhba	2
MF	GO:0008236	serine-type peptidase activity	5/114	204/22744	0.00368362	0.0272588	0.0218109	Prss3/C1ra/Plg/F2/Hp	5
MF	GO:0005179	hormone activity	4/114	127/22744	0.00385492	0.0278307	0.0222685	Retnla/Pmch/Inhba/Hamp	4
MF	GO:0019865	immunoglobulin binding	2/114	19/22744	0.00402772	0.0280969	0.0224815	Lgals3/Ambp	2
MF	GO:0017171	serine hydrolase activity	5/114	209/22744	0.00408165	0.0280969	0.0224815	Prss3/C1ra/Plg/F2/Hp	5
MF	GO:0031210	phosphatidylcholine binding	2/114	23/22744	0.00588181	0.0386892	0.0309569	Apoa2/Apoa5	2
MF	GO:0050997	quaternary ammonium group binding	2/114	23/22744	0.00588181	0.0386892	0.0309569	Apoa2/Apoa5	2
MF	GO:0043178	alcohol binding	3/114	79/22744	0.00735613	0.0442942	0.0354417	Apoa2/Apoa1/Apoa5	3
MF	GO:0070405	ammonium ion binding	3/114	79/22744	0.00735613	0.0442942	0.0354417	Chrnb3/Apoa2/Apoa5	3
MF	GO:0033612	receptor serine/threonine kinase binding	2/114	26/22744	0.00748213	0.0442942	0.0354417	Pycard/Inhba	2
MF	GO:0071813	lipoprotein particle binding	2/114	26/22744	0.00748213	0.0442942	0.0354417	Apoa2/Apoa1	2
MF	GO:0071814	protein-lipid complex binding	2/114	26/22744	0.00748213	0.0442942	0.0354417	Apoa2/Apoa1	2
MF	GO:0001530	lipopolysaccharide binding	2/114	27/22744	0.00805441	0.0467472	0.0374044	Cd6/F2	2
