# Supplementary material for: Behavioral and Gene Expression Analysis of Stxbp6-Knockout Mice
Source: Brain Sci. 2021 Mar 29;11(4):436. doi: 10.3390/brainsci11040436 (PMC8066043; doi:10.3390/brainsci11040436)
Supplement: Supplementary file 1 [file brainsci-11-00436-s001.zip › Table_S7_KEGG.xls]

## Sheet: Supplemental_table_4_KEGG_annot
id	Description	GeneRatio	BgRatio	pvalue	p.adjust	qvalue	geneID	Count
mmu04610	Complement and coagulation cascades	15/76	93/8890	1.03419e-15	1.37547e-13	1.0233e-13	Itgax/A2m/C3ar1/C1ra/Fga/Plg/C3/Serpina1a/Serpina1d/Fgb/Serpina1b/F2/Fgg/C4bp/Hc	15
mmu05171	Coronavirus disease - COVID-19	11/76	247/8890	7.07763e-06	0.000431893	0.000321313	Cxcl10/Cybb/C3ar1/C1ra/Fga/C3/Fgb/F2/Fgg/Hc/Rpl34-ps1	11
mmu05150	Staphylococcus aureus infection	8/76	124/8890	9.74195e-06	0.000431893	0.000321313	H2-Aa/H2-Ab1/C3ar1/C1ra/Plg/C3/Fgg/Hc	8
mmu04061	Viral protein interaction with cytokine and cytokine receptor	6/76	95/8890	0.000152078	0.00505659	0.00376193	Cxcl10/Ccl4/Ccl3/Ccl6/Ccl9/Ccl28	6
mmu05133	Pertussis	5/76	77/8890	0.000489019	0.0114722	0.00853493	Pycard/C1ra/C3/C4bp/Hc	5
mmu05164	Influenza A	7/76	173/8890	0.00066133	0.0114722	0.00853493	Prss3/Cxcl10/H2-Aa/H2-Ab1/Irf7/Pycard/Plg	7
mmu04979	Cholesterol metabolism	4/76	49/8890	0.00078095	0.0114722	0.00853493	Apoc3/Apoa2/Apoa1/Abcb11	4
mmu04060	Cytokine-cytokine receptor interaction	9/76	293/8890	0.000832038	0.0114722	0.00853493	Il22/Cxcl10/Ccl4/Ccl3/Ngfr/Ccl6/Ccl9/Inhba/Ccl28	9
mmu04080	Neuroactive ligand-receptor interaction	10/76	358/8890	0.000881799	0.0114722	0.00853493	Prss3/Mc3r/Pmch/C3ar1/Chrnb3/Nmbr/Plg/C3/F2/Hc	10
mmu04145	Phagosome	7/76	182/8890	0.000892732	0.0114722	0.00853493	Clec7a/Cybb/H2-Aa/H2-Ab1/Tuba1c/C1ra/C3	7
mmu03320	PPAR signaling pathway	5/76	89/8890	0.00094883	0.0114722	0.00853493	Apoc3/Apoa2/Apoa1/Fabp1/Apoa5	5
mmu00983	Drug metabolism - other enzymes	5/76	92/8890	0.00110205	0.0122143	0.00908705	Ugt1a7c/Gsta3/Cyp2e1/Ces1c/Ugt1a1	5
mmu05204	Chemical carcinogenesis	5/76	101/8890	0.00167247	0.0171107	0.0127298	Ugt1a7c/Gsta3/Cyp2e1/Cyp2c70/Ugt1a1	5
mmu03060	Protein export	3/76	29/8890	0.00186993	0.0177643	0.013216	Srp54c/Srp54a/Srp54b	3
mmu04623	Cytosolic DNA-sensing pathway	4/76	63/8890	0.00200629	0.0177891	0.0132345	Cxcl10/Ccl4/Irf7/Pycard	4
mmu05140	Leishmaniasis	4/76	70/8890	0.00295243	0.0243208	0.0180938	Cybb/H2-Aa/H2-Ab1/C3	4
mmu00982	Drug metabolism - cytochrome P450	4/76	71/8890	0.00310867	0.0243208	0.0180938	Ugt1a7c/Gsta3/Cyp2e1/Ugt1a1	4
mmu00980	Metabolism of xenobiotics by cytochrome P450	4/76	73/8890	0.00343794	0.0254026	0.0188986	Ugt1a7c/Gsta3/Cyp2e1/Ugt1a1	4
mmu04611	Platelet activation	5/76	124/8890	0.00408447	0.0285348	0.0212289	Tbxas1/Fga/Fgb/F2/Fgg	5
mmu05152	Tuberculosis	6/76	180/8890	0.00429095	0.0285348	0.0212289	Clec7a/Itgax/Cd74/H2-Aa/H2-Ab1/C3	6
mmu04672	Intestinal immune network for IgA production	3/76	43/8890	0.00579754	0.0354461	0.0263706	H2-Aa/H2-Ab1/Ccl28	3
mmu04062	Chemokine signaling pathway	6/76	192/8890	0.00586326	0.0354461	0.0263706	Cxcl10/Ccl4/Ccl3/Ccl6/Ccl9/Ccl28	6
mmu00590	Arachidonic acid metabolism	4/76	86/8890	0.00617149	0.0356873	0.0265501	Tbxas1/Plb1/Cyp2e1/Cyp2c70	4
mmu00140	Steroid hormone biosynthesis	4/76	92/8890	0.0078148	0.043307	0.0322189	Ugt1a7c/Cyp2e1/Cyp2c70/Ugt1a1	4
mmu05322	Systemic lupus erythematosus	5/76	148/8890	0.00856218	0.0451353	0.0335791	H2-Aa/H2-Ab1/C1ra/C3/Hc	5
mmu00591	Linoleic acid metabolism	3/76	50/8890	0.00882343	0.0451353	0.0335791	Plb1/Cyp2e1/Cyp2c70	3
